# Supplementary material for: Single-cell atlas of keratoconus corneas revealed aberrant transcriptional signatures and implicated mechanical stretch as a trigger for keratoconus pathogenesis
Source: Cell Discov. 2022 Jul 12;8:66. doi: 10.1038/s41421-022-00397-z (PMC9276680; doi:10.1038/s41421-022-00397-z)
Supplement: Supplementary file 2 — Supplementary Table S2. DEGs for different cell clusters of human corneas [file 41421_2022_397_MOESM2_ESM.xls]

## Sheet: shee1
Supplementary Table S2. DEGs for different cell clusters of human corneas.
Gene	p_val	avg_logFC	pct.1	pct.2	p_val_adj	Cluster
APOD	0	2.0777	0.999	0.44	0	0
AKR1C2	0	2.03605	0.987	0.529	0	0
PTGDS	0	1.86926	1	0.653	0	0
AKR1B10	0	1.861	0.791	0.109	0	0
DCN	0	1.82021	1	0.569	0	0
VIM	0	1.74158	0.999	0.375	0	0
AKR1C1	0	1.70475	0.96	0.576	0	0
MGP	0	1.70039	0.935	0.175	0	0
LUM	0	1.66262	0.998	0.32	0	0
NNMT	0	1.63592	0.989	0.229	0	0
PLAC9	0	1.61043	0.979	0.204	0	0
CYR61	0	1.60682	0.869	0.243	0	0
SOD3	0	1.54463	0.996	0.232	0	0
SERPINF1	0	1.46626	0.99	0.272	0	0
AKR1B1	0	1.44123	0.982	0.432	0	0
LGALS1	0	1.44034	0.999	0.396	0	0
HTRA1	0	1.42256	0.991	0.317	0	0
MMP3	0	1.42081	0.971	0.736	0	0
SAA1	0	1.4126	0.883	0.296	0	0
SERPINE2	0	1.41255	0.994	0.324	0	0
KERA	0	1.36539	0.938	0.181	0	0
CST3	0	1.36002	1	0.939	0	0
PTX3	0	1.35402	0.479	0.112	0	0
TIMP1	0	1.35321	0.998	0.584	0	0
PRRX1	0	1.3477	0.987	0.178	0	0
MT2A	0	1.34431	1	0.783	0	0
EMP3	0	1.30031	0.998	0.447	0	0
TXNRD1	0	1.29704	0.98	0.459	0	0
GNG11	0	1.27581	0.977	0.223	0	0
ANXA5	0	1.26532	0.999	0.714	0	0
THBS1	0	1.25968	0.949	0.542	0	0
PTGR1	0	1.24909	0.911	0.437	0	0
ID3	0	1.24452	0.785	0.256	0	0
COL6A2	0	1.23559	0.993	0.214	0	0
AKR1C3	0	1.23232	0.957	0.221	0	0
CTSL	0	1.23147	0.998	0.656	0	0
ITGBL1	0	1.20693	0.956	0.182	0	0
SOD2	0	1.19931	0.987	0.54	0	0
CEBPD	0	1.19662	0.978	0.724	0	0
C2orf40	0	1.18671	0.873	0.128	0	0
THBS4	0	1.18642	0.98	0.187	0	0
IER3	0	1.18418	1	0.887	0	0
STEAP4	0	1.17415	0.832	0.192	0	0
NUPR1	0	1.16932	0.994	0.412	0	0
ATP1B3	0	1.16387	0.994	0.524	0	0
TNFRSF11B	0	1.15632	0.926	0.207	0	0
CCL2	0	1.15025	0.855	0.28	0	0
SQSTM1	0	1.14565	0.999	0.89	0	0
RPS27L	0	1.10465	0.986	0.553	0	0
IFITM3	0	1.09628	0.975	0.369	0	0
S100A2	0	1.98951	0.982	0.703	0	1
KRT14	0	1.52156	0.967	0.553	0	1
KRT16	0	1.47651	0.873	0.516	0	1
C11orf96	0	1.4113	0.666	0.159	0	1
ANKRD37	0	1.37892	0.906	0.624	0	1
PLAU	0	1.36249	0.661	0.139	0	1
KCNMA1	0	1.31662	0.779	0.362	0	1
COL17A1	0	1.26601	0.827	0.201	0	1
IGFBP7	0	1.18022	0.796	0.303	0	1
DDIT4	0	1.16788	0.848	0.419	0	1
IRF6	0	1.13977	0.952	0.405	0	1
TACSTD2	0	1.12539	1	0.66	0	1
NDRG1	0	1.105	0.958	0.752	0	1
TMEM158	0	1.09608	0.715	0.139	0	1
SERPINB5	0	1.08763	0.912	0.416	0	1
PLAUR	0	1.06777	0.928	0.633	0	1
MARCKSL1	0	1.0504	0.773	0.533	0	1
CXCL14	0	1.05037	0.558	0.174	0	1
CAV1	0	0.995027	0.667	0.129	0	1
FABP5	0	0.993082	0.851	0.439	0	1
CD44	0	0.973222	0.938	0.78	0	1
PHLDA2	0	0.968125	0.981	0.867	0	1
LAMB3	0	0.962695	0.823	0.486	0	1
ISG20	0	0.960192	0.933	0.627	0	1
EGLN3	0	0.959294	0.813	0.366	0	1
CLDN1	0	0.94035	0.968	0.547	0	1
LAMC2	0	0.938514	0.672	0.13	0	1
BHLHE40	0	0.937	0.929	0.643	0	1
ITGA6	0	0.916948	0.641	0.132	0	1
CRTAC1	0	0.913586	0.871	0.33	0	1
MAF	0	0.911863	0.734	0.245	0	1
CDCP1	0	0.900697	0.899	0.34	0	1
LDHA	0	0.887606	0.998	0.988	0	1
CAV2	0	0.882193	0.746	0.244	0	1
CITED4	0	0.878228	0.729	0.361	0	1
S100A14	0	0.871041	0.98	0.544	0	1
HCAR3	0	0.863159	0.666	0.157	0	1
CYSTM1	0	0.86118	0.913	0.781	0	1
CLDN4	0	0.85039	0.995	0.635	0	1
HBEGF	0	0.847568	0.78	0.327	0	1
LGALS7	0	0.837855	0.631	0.132	0	1
MPZL2	0	0.833316	0.937	0.405	0	1
CDKN1C	0	0.832045	0.803	0.5	0	1
SDC1	0	0.830579	0.954	0.494	0	1
CLIC1	0	0.827606	0.965	0.909	0	1
ITGA2	0	0.823982	0.752	0.234	0	1
TGM1	0	0.823616	0.75	0.224	0	1
DSC3	0	0.817732	0.901	0.345	0	1
S100A16	0	0.812082	0.933	0.72	0	1
LGALS7B	0	0.811108	0.565	0.096	0	1
KRT12	0	1.59149	0.973	0.594	0	2
DAPL1	0	1.18391	0.794	0.381	0	2
ALDH1A1	0	0.946733	0.862	0.492	0	2
MAL2	0	0.944299	0.988	0.598	0	2
APOBEC3A	0	0.932064	0.948	0.635	0	2
AREG	0	0.912515	0.75	0.307	0	2
SAT1	0	0.901392	0.993	0.982	0	2
DNAJB1	0	0.899655	0.923	0.7	0	2
CLDN4	0	0.883192	0.991	0.658	0	2
KRT3	0	0.875551	0.873	0.345	0	2
SERPINB2	0	0.871856	0.667	0.366	0	2
UPK1B	0	0.865753	0.939	0.441	0	2
HES4	0	0.863273	0.739	0.246	0	2
SFN	0	0.859433	0.998	0.698	0	2
LYPD3	0	0.846586	0.988	0.61	0	2
KRT5	0	0.845719	0.998	0.734	0	2
APOBEC3B	0	0.842315	0.904	0.505	0	2
CSRP2	0	0.839369	0.641	0.527	0	2
MSMB	0	0.836366	0.35	0.11	0	2
EZR	0	0.831649	0.983	0.768	0	2
JPT1	0	0.827167	0.931	0.688	0	2
HSPB1	0	0.825826	0.993	0.87	0	2
ZNF431	0	0.806491	0.906	0.531	0	2
GPRC5A	0	0.798184	0.953	0.551	0	2
S100A14	0	0.785846	0.975	0.572	0	2
TSTD1	0	0.783181	0.8	0.454	0	2
IGFBP3	0	0.778697	0.685	0.327	0	2
VDAC2	0	0.772211	0.971	0.95	0	2
MYL12B	0	0.767625	0.985	0.985	0	2
GADD45B	0	0.752799	0.854	0.67	0	2
FABP5	0	0.752728	0.75	0.491	0	2
ADIRF	0	0.749662	0.999	0.976	0	2
GIPC1	0	0.745982	0.956	0.677	0	2
NECTIN4	0	0.739981	0.859	0.43	0	2
DENND2C	0	0.734631	0.9	0.508	0	2
CLDN1	0	0.733742	0.948	0.578	0	2
C19orf33	0	0.72827	0.964	0.532	0	2
PPDPF	0	0.718336	0.975	0.877	0	2
HS3ST6	0	0.71583	0.662	0.321	0	2
SERPINB5	0	0.706902	0.884	0.454	0	2
TPD52	0	0.69705	0.827	0.396	0	2
DUSP1	0	0.684564	0.939	0.83	0	2
GALNT3	0	0.679857	0.803	0.394	0	2
RAB25	0	0.679693	0.879	0.433	0	2
SPINT2	0	0.677244	0.968	0.546	0	2
LGALSL	0	0.663835	0.758	0.484	0	2
F2RL1	0	0.661992	0.708	0.385	0	2
DSP	0	0.657203	0.967	0.548	0	2
ADM	0	0.655947	0.804	0.639	0	2
HILPDA	3.21404e-125	0.709666	0.482	0.391	7.65359e-121	2
HOPX	0	2.62387	0.926	0.295	0	3
MAL	0	2.42011	0.958	0.393	0	3
SPRR3	0	2.413	0.382	0.034	0	3
SLPI	0	2.3974	0.754	0.222	0	3
LYPD2	0	2.38606	0.736	0.097	0	3
SPRR2A	0	2.28358	0.476	0.103	0	3
SPRR1B	0	2.222	0.855	0.281	0	3
FAM25A	0	2.16419	0.847	0.156	0	3
CRCT1	0	2.03637	0.286	0.092	0	3
KRT78	0	1.86609	0.78	0.106	0	3
GLTP	0	1.84856	0.854	0.632	0	3
MUC21	0	1.84248	0.785	0.132	0	3
SPINK7	0	1.74815	0.359	0.043	0	3
PSCA	0	1.7074	0.665	0.141	0	3
KRT13	0	1.68577	0.383	0.074	0	3
SCEL	0	1.65677	0.971	0.327	0	3
MUC22	0	1.64346	0.911	0.311	0	3
CLIC3	0	1.64054	0.865	0.195	0	3
CSTA	0	1.6263	0.937	0.429	0	3
KRT6A	0	1.61849	0.857	0.471	0	3
KRT23	0	1.51414	0.51	0.055	0	3
KRT3	0	1.4683	0.838	0.403	0	3
CD24	0	1.45407	0.975	0.537	0	3
CDSN	0	1.4198	0.331	0.061	0	3
PITX1	0	1.41733	0.731	0.102	0	3
KRT19	0	1.40646	0.367	0.15	0	3
ADIRF	0	1.39262	1	0.978	0	3
KRT17	0	1.39109	0.926	0.806	0	3
CSTB	0	1.3772	0.996	0.994	0	3
MUC16	0	1.37126	0.794	0.136	0	3
DUSP5	0	1.31561	0.921	0.633	0	3
ECM1	0	1.30292	0.962	0.866	0	3
ALDH1A3	0	1.284	0.907	0.588	0	3
PPDPF	0	1.27891	0.994	0.884	0	3
KRT24	0	1.26148	0.481	0.135	0	3
SNCG	0	1.25907	0.788	0.252	0	3
C6orf132	0	1.2458	0.976	0.488	0	3
TMEM40	0	1.24322	0.932	0.359	0	3
EMP1	0	1.23541	0.994	0.975	0	3
IL1RL1	0	1.22922	0.334	0.119	0	3
LGALS3	0	1.22726	1	0.996	0	3
CTSV	0	1.19845	0.986	0.6	0	3
SERPINB2	0	1.19144	0.84	0.371	0	3
SPRR1A	0	1.17723	0.745	0.138	0	3
C12orf75	0	1.16945	0.922	0.702	0	3
MALL	0	1.1461	0.908	0.395	0	3
PTPN13	0	1.12842	0.894	0.527	0	3
RNF39	0	1.10042	0.882	0.379	0	3
GGCT	0	1.09189	0.911	0.682	0	3
CNFN	1.99268e-298	1.69648	0.327	0.142	4.74516e-294	3
TNFAIP6	0	2.02425	0.858	0.208	0	4
MMP1	0	1.83603	0.927	0.528	0	4
G0S2	0	1.83224	0.97	0.331	0	4
SOD2	0	1.59851	0.998	0.615	0	4
CCL2	0	1.59512	0.931	0.368	0	4
RARRES1	0	1.58186	0.966	0.332	0	4
MMP3	0	1.51876	0.98	0.775	0	4
MMP12	0	1.44673	0.278	0.09	0	4
CXCL1	0	1.40324	0.766	0.305	0	4
SAA1	0	1.38523	0.917	0.392	0	4
IGFBP4	0	1.35698	0.91	0.31	0	4
TNFRSF11B	0	1.35627	0.975	0.323	0	4
SERPINE2	0	1.35459	0.999	0.437	0	4
MT2A	0	1.31178	0.999	0.82	0	4
NMB	0	1.22748	0.703	0.319	0	4
CEMIP	0	1.18903	0.956	0.412	0	4
MMP2	0	1.18798	0.973	0.298	0	4
COL6A2	0	1.17855	0.996	0.346	0	4
FBLN5	0	1.16426	0.845	0.22	0	4
TSC22D1	0	1.14384	0.965	0.509	0	4
LUM	0	1.13288	0.995	0.436	0	4
WNT5A	0	1.11919	0.961	0.284	0	4
TIMP1	0	1.11729	0.995	0.655	0	4
DCN	0	1.11088	1	0.642	0	4
NDUFA4L2	0	1.10378	0.932	0.598	0	4
SELENOM	0	1.10308	0.998	0.489	0	4
CXCL2	0	1.10278	0.836	0.289	0	4
COL12A1	0	1.10165	0.986	0.343	0	4
VIM	0	1.07467	1	0.481	0	4
HTRA1	0	1.06226	0.99	0.432	0	4
HSPA5	0	1.05323	0.98	0.657	0	4
IL32	0	1.0493	0.973	0.371	0	4
PTGDS	0	1.04603	1	0.712	0	4
IFITM3	0	1.04574	0.985	0.471	0	4
CXCL8	0	1.02978	0.931	0.379	0	4
SOD3	0	1.01402	0.994	0.362	0	4
BNIP3	0	1.00506	0.978	0.52	0	4
TNFAIP2	0	1.00116	0.88	0.292	0	4
CFH	0	0.997424	0.933	0.271	0	4
THBS4	0	0.988611	0.986	0.322	0	4
ABI3BP	0	0.985417	0.944	0.322	0	4
STEAP4	0	0.974616	0.862	0.297	0	4
AKR1B1	0	0.969837	0.992	0.524	0	4
SLC39A14	0	0.959313	0.988	0.608	0	4
HSD11B1	0	0.938544	0.885	0.216	0	4
TMEM45A	0	0.934167	0.896	0.198	0	4
SERPINF1	0	0.932153	0.992	0.394	0	4
HMOX1	0	0.931979	0.778	0.583	0	4
CTSL	0	0.92356	0.999	0.714	0	4
NUPR1	0	0.921682	0.997	0.51	0	4
CCL20	0	5.6616	0.827	0.035	0	5
IL1B	0	5.43331	0.857	0.065	0	5
CCL3	0	5.37641	0.88	0.016	0	5
CCL3L1	0	4.91343	0.867	0.013	0	5
CXCL3	0	4.57577	0.847	0.097	0	5
CCL4	0	4.55208	0.86	0.007	0	5
CXCL5	0	4.38183	0.707	0.039	0	5
SRGN	0	3.41229	0.957	0.057	0	5
IL24	0	3.31211	0.473	0.009	0	5
CCL4L2	0	3.25319	0.667	0.003	0	5
EREG	0	3.12271	0.803	0.072	0	5
IL23A	0	2.96541	0.377	0.016	0	5
FCER1G	0	2.87597	0.867	0.003	0	5
SPP1	0	2.51343	0.37	0.004	0	5
INHBA	0	2.37881	0.833	0.04	0	5
BCL2A1	0	2.25334	0.85	0.045	0	5
HLA-DRA	0	2.00857	0.597	0.035	0	5
TYROBP	0	1.99669	0.837	0.001	0	5
IL10	0	1.92674	0.613	0.001	0	5
HLA-DRB1	0	1.87088	0.743	0.067	0	5
SAMSN1	0	1.83421	0.873	0.002	0	5
GPR183	0	1.76268	0.753	0	0	5
DUSP2	0	1.76204	0.633	0.019	0	5
TNFRSF1B	0	1.7377	0.827	0.055	0	5
PLEK	0	1.63666	0.683	0.001	0	5
IDO1	0	1.60625	0.433	0.003	0	5
CD83	0	1.58065	0.733	0.089	0	5
LYZ	0	1.5447	0.5	0.001	0	5
CES1	0	1.48456	0.417	0.005	0	5
LCP1	0	1.43627	0.787	0.033	0	5
MS4A7	0	1.40794	0.727	0	0	5
TNFSF15	0	1.39926	0.397	0.009	0	5
CD14	7.4719e-225	1.68671	0.483	0.059	1.77928e-220	5
CYBA	5.90327e-185	2.09374	0.97	0.56	1.40575e-180	5
NINJ1	4.38863e-174	1.46833	0.837	0.281	1.04506e-169	5
C15orf48	7.41915e-168	2.64749	0.89	0.399	1.76672e-163	5
CXCL2	4.0516e-167	2.50867	0.89	0.35	9.64809e-163	5
CXCL8	2.18411e-166	3.72801	0.897	0.441	5.20101e-162	5
CREG1	3.67356e-163	1.91944	0.857	0.369	8.74785e-159	5
IL1A	1.54586e-146	1.76583	0.66	0.176	3.68115e-142	5
IL6	6.9784e-134	1.72965	0.33	0.043	1.66177e-129	5
CCR7	1.66818e-125	1.46667	0.287	0.035	3.97243e-121	5
S100A9	1.0327e-114	1.76724	0.377	0.062	2.45916e-110	5
CD74	1.83662e-110	1.55852	0.48	0.112	4.37353e-106	5
NFKBIA	1.16012e-97	1.42627	0.897	0.803	2.7626e-93	5
G0S2	4.03232e-90	1.82141	0.803	0.404	9.60215e-86	5
CXCL1	4.56139e-80	2.11237	0.737	0.357	1.0862e-75	5
PLAUR	1.80235e-71	1.44764	0.85	0.71	4.29193e-67	5
CTSL	2.27731e-66	1.41394	0.873	0.747	5.42295e-62	5
TFPI2	8.84434e-28	2.70091	0.303	0.122	2.1061e-23	5
