# Supplementary material for: Single-cell atlas of keratoconus corneas revealed aberrant transcriptional signatures and implicated mechanical stretch as a trigger for keratoconus pathogenesis
Source: Cell Discov. 2022 Jul 12;8:66. doi: 10.1038/s41421-022-00397-z (PMC9276680; doi:10.1038/s41421-022-00397-z)
Supplement: Supplementary file 3 — Supplementary Table S3. DEGs for different subclusters of CSCs [file 41421_2022_397_MOESM3_ESM.xls]

## Sheet: KCN.Kera.marker
Supplementary Table S3. DEGs for different subclusters of CSCs.
Gene	p_val	avg_logFC	pct.1	pct.2	p_val_adj	Cluster
CEMIP	0	0.555965	0.998	0.952	0	0
RARRES1	0	0.509121	0.999	0.99	0	0
NAMPT	0	0.489043	0.997	0.97	0	0
PDPN	0	0.440277	0.96	0.813	0	0
PTGS2	0	0.431423	0.999	0.99	0	0
HIF1A	0	0.350843	0.978	0.863	0	0
SLC39A8	0	0.336015	0.924	0.794	0	0
PDE4B	0	0.262134	0.876	0.736	0	0
SERPINE2	1.47e-307	0.351797	1	0.997	2.95e-304	0
G0S2	7.03e-303	0.614567	0.989	0.954	1.41e-299	0
MT-ND3	1.9e-302	0.313316	0.999	0.988	3.8e-299	0
CEBPD	4.53e-298	0.30008	1	0.996	9.05e-295	0
SLC16A7	5.95e-283	0.265727	0.948	0.842	1.19e-279	0
SOD2	1.56e-277	0.318697	1	0.997	3.13e-274	0
ARID5B	1.53e-265	0.322179	0.963	0.909	3.05e-262	0
IGFBP4	4.5e-263	0.451984	0.929	0.814	9.01e-260	0
NNMT	9.08e-255	0.253272	1	0.999	1.82e-251	0
IL6	3.37e-252	0.321705	0.719	0.59	6.73e-249	0
STEAP4	7.59e-250	0.420359	0.984	0.92	1.52e-246	0
CCDC71L	2.69e-242	0.402963	0.857	0.764	5.38e-239	0
LIF	3.62e-212	0.34714	0.751	0.597	7.23e-209	0
RDH10	2.48e-197	0.300811	0.904	0.778	4.95e-194	0
GLRX	2.49e-195	0.33889	0.976	0.937	4.98e-192	0
SAT1	1.62e-182	0.321008	1	0.998	3.24e-179	0
KRT17	4.06e-169	0.588137	0.924	0.88	8.12e-166	0
JUNB	8.24e-157	0.25204	0.99	0.948	1.65e-153	0
EGR1	6.39e-153	0.267918	0.972	0.878	1.28e-149	0
MMP3	3.23e-147	0.344311	0.997	0.99	6.45e-144	0
PTX3	4.59e-140	0.606633	0.834	0.73	9.18e-137	0
TNFRSF11B	2.15e-139	0.274967	0.995	0.962	4.3e-136	0
AKR1B1	5.36e-139	0.252509	0.993	0.983	1.07e-135	0
CYP1A1	9.37e-137	0.325624	0.801	0.659	1.87e-133	0
CCL2	1.14e-94	0.42543	0.957	0.927	2.28e-91	0
MMP1	3.58e-83	0.283915	0.906	0.839	7.16e-80	0
SAA1	4.67e-75	0.343596	0.983	0.965	9.35e-72	0
CXCL1	3.77e-74	0.374292	0.966	0.94	7.54e-71	0
CYP1B1	8.31e-72	0.265551	0.905	0.864	1.66e-68	0
CSF3	3.94e-58	0.298008	0.619	0.575	7.88e-55	0
MMP10	1.21e-42	0.253563	0.949	0.949	2.43e-39	0
S100A9	5.26e-33	0.303585	0.479	0.393	1.05e-29	0
ALDH3A1	0	0.41191	1	0.998	0	1
MGARP	0	0.374844	0.989	0.922	0	1
S100A4	0	0.32029	1	0.999	0	1
TNFRSF12A	5.53e-299	0.305176	0.987	0.942	1.11e-295	1
AQP1	1.39e-287	0.310092	0.99	0.963	2.78e-284	1
ACTG1	4.92e-252	0.299286	1	0.996	9.84e-249	1
SLC20A1	8.93e-240	0.302767	0.975	0.897	1.79e-236	1
ZFHX4	2.34e-231	0.270798	0.948	0.832	4.67e-228	1
COL1A2	8.06e-214	0.250377	0.995	0.974	1.61e-210	1
GLUL	1.06e-203	0.253445	0.988	0.946	2.12e-200	1
AKR1B10	1.91e-192	0.41637	0.926	0.804	3.83e-189	1
THBS1	1.04e-190	0.353172	0.987	0.912	2.08e-187	1
KERA	3.32e-170	0.3107	0.999	0.991	6.64e-167	1
CYR61	2.45e-144	0.329363	0.955	0.865	4.89e-141	1
CYTL1	7.33e-106	0.258748	0.886	0.768	1.47e-102	1
CTGF	1.16e-74	0.316159	0.691	0.56	2.32e-71	1
MMP1	0	0.753661	0.949	0.826	0	2
HMOX1	0	0.693209	0.971	0.905	0	2
BNIP3	0	0.456047	0.992	0.963	0	2
TMEM45A	0	0.383949	0.953	0.807	0	2
METRNL	0	0.370618	0.991	0.947	0	2
PTGES	0	0.369044	0.964	0.871	0	2
DDIT4	0	0.360385	0.93	0.815	0	2
SOD2	0	0.354152	1	0.997	0	2
CPE	0	0.347789	0.86	0.767	0	2
TPI1	0	0.347391	0.999	0.998	0	2
SH3BGRL3	0	0.346116	1	0.998	0	2
HILPDA	0	0.342836	0.856	0.777	0	2
SLC25A37	0	0.328017	0.996	0.957	0	2
IL32	0	0.325377	0.989	0.965	0	2
THBS2	0	0.324758	0.961	0.826	0	2
GAPDH	0	0.30048	1	1	0	2
MT-CO2	0	0.293328	1	0.998	0	2
COL6A2	0	0.285749	1	1	0	2
NDRG1	0	0.285075	0.967	0.884	0	2
MT-CO1	0	0.283395	1	0.999	0	2
ASIP	0	0.265998	0.869	0.637	0	2
LSAMP	0	0.251905	0.934	0.834	0	2
NRP2	1.16e-296	0.267575	0.977	0.921	2.32e-293	2
EIF4EBP1	9.93e-285	0.291309	0.986	0.918	1.99e-281	2
TMSB10	5.12e-284	0.262255	0.999	1	1.02e-280	2
ISG20	2.67e-279	0.350824	0.898	0.782	5.34e-276	2
MMP2	2.83e-274	0.28435	0.985	0.923	5.66e-271	2
VEGFA	3.75e-261	0.306877	0.96	0.898	7.5e-258	2
CCDC85B	2.81e-257	0.300879	0.997	0.992	5.62e-254	2
NINJ1	4.04e-257	0.361853	0.883	0.765	8.09e-254	2
SLC16A3	1.93e-255	0.277121	0.948	0.866	3.86e-252	2
MMP3	1.05e-253	0.519328	0.999	0.989	2.1e-250	2
MMP12	4.65e-251	0.865412	0.866	0.803	9.3e-248	2
BNIP3L	6.84e-251	0.259914	0.999	0.99	1.37e-247	2
MT-ND4	3.4e-250	0.251881	0.999	0.999	6.8e-247	2
MT-CYB	2.57e-246	0.276613	1	0.998	5.14e-243	2
CSTB	4.81e-208	0.261239	0.999	0.996	9.63e-205	2
FBLN5	8.47e-206	0.413944	0.956	0.917	1.69e-202	2
CTSL	3.27e-202	0.259203	1	0.999	6.54e-199	2
TNFAIP2	1.65e-190	0.291403	0.98	0.946	3.29e-187	2
FAM162A	1.03e-185	0.258912	0.887	0.796	2.07e-182	2
TFPI2	2.03e-184	0.44844	0.811	0.732	4.06e-181	2
ICAM1	5.94e-183	0.26813	0.968	0.911	1.19e-179	2
TNFAIP6	2.55e-146	0.466558	0.949	0.907	5.1e-143	2
NDUFA4L2	2.95e-143	0.294611	0.984	0.985	5.9e-140	2
PHLDA2	2.11e-141	0.307711	0.955	0.894	4.21e-138	2
CFB	1.46e-138	0.267681	0.79	0.713	2.92e-135	2
G0S2	5.14e-137	0.284571	0.992	0.954	1.03e-133	2
TNFRSF11B	3.23e-135	0.312998	0.995	0.962	6.46e-132	2
NMB	1.7e-90	0.49877	0.89	0.849	3.39e-87	2
CCL20	2.16e-54	0.250951	0.623	0.614	4.31e-51	2
HSPA1A	0	2.87728	0.996	0.953	0	3
HSPA1B	0	1.93855	0.95	0.749	0	3
HSPE1	0	1.34525	1	0.996	0	3
HSPD1	0	1.28362	0.998	0.986	0	3
HSPA8	0	1.1424	0.951	0.862	0	3
HSPB1	0	1.13381	0.988	0.942	0	3
HSP90AA1	0	1.11463	1	1	0	3
CACYBP	0	1.06367	0.988	0.942	0	3
MRPL18	0	1.03647	0.995	0.986	0	3
CRYAB	0	0.986277	1	0.998	0	3
HSP90AB1	0	0.943319	1	1	0	3
DNAJA1	0	0.930562	1	0.992	0	3
FKBP4	0	0.908358	0.979	0.846	0	3
CCK	0	0.729617	0.984	0.955	0	3
TCP1	0	0.601262	0.993	0.986	0	3
EIF5	0	0.540914	0.998	0.993	0	3
BTG1	0	0.51808	0.999	0.998	0	3
SFPQ	0	0.413092	0.989	0.972	0	3
SQSTM1	0	0.377	1	1	0	3
DNAJA4	0	0.300025	0.848	0.735	0	3
HSPA6	1.23e-306	1.24774	0.773	0.684	2.47e-303	3
MT1G	6.96e-274	0.765534	0.916	0.886	1.39e-270	3
HSPH1	7.13e-274	0.839172	0.924	0.83	1.43e-270	3
ZFAND2A	1.97e-272	0.452342	0.948	0.893	3.93e-269	3
SNHG7	2.61e-270	0.438754	0.911	0.846	5.22e-267	3
ANGPTL7	2.31e-256	0.462053	0.826	0.759	4.62e-253	3
IFRD1	2.08e-240	0.372876	0.9	0.834	4.15e-237	3
ZFAS1	2.28e-238	0.337148	0.984	0.979	4.56e-235	3
ANXA1	2.34e-231	0.310617	1	1	4.68e-228	3
DDX21	1.08e-226	0.342056	0.995	0.989	2.16e-223	3
TXNRD1	9.97e-225	0.410255	0.998	0.999	1.99e-221	3
NCL	1.02e-219	0.353539	0.995	0.996	2.04e-216	3
HDAC9	2e-215	0.317075	0.789	0.727	4e-212	3
CCL26	1.51e-196	0.269036	0.716	0.67	3.03e-193	3
DNAJB1	2.05e-196	0.808897	0.853	0.714	4.11e-193	3
BAG3	4.74e-196	0.515659	0.923	0.863	9.48e-193	3
SNHG15	1.02e-175	0.338857	0.918	0.873	2.03e-172	3
MT1X	1.08e-165	0.692344	0.997	0.997	2.16e-162	3
OSER1	6.84e-163	0.254506	0.951	0.939	1.37e-159	3
GCLM	1.19e-148	0.299082	0.984	0.988	2.37e-145	3
SNHG8	1.14e-122	0.268847	0.954	0.958	2.28e-119	3
MIR4435-2HG	1.4e-121	0.327791	0.981	0.961	2.8e-118	3
GADD45A	1.97e-121	0.545502	0.907	0.826	3.95e-118	3
MT1A	3.47e-120	0.299903	0.895	0.893	6.94e-117	3
TNPO1	3.29e-118	0.262801	0.939	0.932	6.59e-115	3
MAP1B	1.62e-109	0.296624	0.99	0.986	3.24e-106	3
PPP1R15A	1.67e-105	0.333828	0.974	0.97	3.35e-102	3
DNAJB4	4.32e-103	0.294756	0.744	0.649	8.65e-100	3
TNFRSF12A	4.43e-96	0.378065	0.966	0.952	8.85e-93	3
SMS	1.03e-92	0.258722	0.969	0.967	2.07e-89	3
IFITM1	4.62e-84	0.251244	0.96	0.93	9.24e-81	3
TWIST1	1.64e-81	0.283119	0.967	0.96	3.27e-78	3
AKR1B10	1.74e-79	0.563621	0.844	0.834	3.47e-76	3
OSGIN2	5.98e-70	0.259466	0.921	0.951	1.2e-66	3
RND3	9.19e-58	0.307392	0.908	0.89	1.84e-54	3
UBB	1.78e-56	0.288352	0.965	0.993	3.56e-53	3
HMOX1	1.68e-54	0.524288	0.912	0.924	3.36e-51	3
MT1E	1.69e-51	0.446932	0.999	0.995	3.37e-48	3
BASP1	7.13e-50	0.26353	0.755	0.753	1.43e-46	3
CXCL3	7.45e-21	0.454914	0.623	0.598	1.49e-17	3
AKR1C1	3.77e-17	0.27522	0.984	0.991	7.53e-14	3
CXCL2	1.06e-13	0.56617	0.874	0.873	2.12e-10	3
KCNE4	1.14e-11	0.32752	0.773	0.832	2.28e-08	3
CXCL8	2.73e-10	0.282276	0.916	0.985	5.46e-07	3
HSPA5	0	2.10366	1	0.993	0	4
HERPUD1	0	2.04541	0.999	0.966	0	4
SDF2L1	0	1.72198	1	0.951	0	4
MANF	0	1.5825	1	0.938	0	4
HSP90B1	0	1.40666	1	0.996	0	4
DDIT3	0	1.35673	0.981	0.756	0	4
DNAJB9	0	1.14535	1	0.938	0	4
CDK2AP2	0	1.10344	0.997	0.882	0	4
CALR	0	1.02037	1	0.989	0	4
ZFAS1	0	1.01698	0.999	0.979	0	4
HYOU1	0	1.01299	0.973	0.699	0	4
PDIA6	0	0.933869	1	0.988	0	4
SERP1	0	0.916174	1	0.998	0	4
PPIB	0	0.88075	1	0.997	0	4
GMPPB	0	0.791368	0.981	0.76	0	4
FICD	0	0.761599	0.983	0.818	0	4
PDIA4	6.2e-303	1.04598	0.961	0.691	1.24e-299	4
PGM3	2.97e-296	0.777523	0.991	0.925	5.93e-293	4
NUCB2	3.72e-283	0.785534	0.997	0.955	7.44e-280	4
EPB41L4A-AS1	2.73e-278	0.794806	0.993	0.905	5.46e-275	4
GFPT1	2.96e-277	0.849785	0.987	0.874	5.92e-274	4
SNHG8	3.22e-265	0.909429	0.993	0.955	6.44e-262	4
SEC11C	1.86e-262	0.771077	0.991	0.933	3.73e-259	4
SEL1L	7.98e-255	0.831386	0.984	0.878	1.6e-251	4
DNAJC3	3.01e-254	0.816596	0.993	0.95	6.01e-251	4
DNAJB11	6.09e-253	0.788351	0.983	0.912	1.22e-249	4
SLC3A2	5.67e-248	0.714531	1	0.999	1.13e-244	4
SSR3	4.65e-243	0.555812	1	0.997	9.31e-240	4
GADD45A	1.54e-238	1.2799	0.991	0.832	3.07e-235	4
TRIB3	2.06e-234	0.629221	0.892	0.511	4.12e-231	4
MTHFD2	3.73e-231	0.691868	0.983	0.886	7.45e-228	4
EIF4EBP1	1.1e-229	0.791359	1	0.932	2.2e-226	4
ASNS	1.6e-226	0.515644	0.984	0.82	3.21e-223	4
P4HB	2.28e-222	0.565174	0.997	0.944	4.57e-219	4
XBP1	1.99e-218	0.630915	1	0.982	3.98e-215	4
SESN2	4.02e-217	0.436002	0.907	0.627	8.04e-214	4
SEC24D	4.26e-212	0.616569	0.979	0.892	8.53e-209	4
SNHG12	1.75e-211	0.81755	0.903	0.649	3.5e-208	4
BTG1	2.08e-203	0.666448	1	0.998	4.17e-200	4
EFNA1	1.33e-194	0.663879	0.88	0.559	2.67e-191	4
FAM129A	2.61e-194	0.649667	0.987	0.89	5.23e-191	4
CRELD2	1.04e-193	0.736078	0.933	0.778	2.07e-190	4
UNC5B	4.09e-193	0.456078	0.926	0.69	8.17e-190	4
NUPR1	1.02e-191	0.564149	1	0.998	2.05e-188	4
ERLEC1	7.01e-190	0.569115	0.964	0.877	1.4e-186	4
DDIT4	8.55e-187	0.741456	0.976	0.838	1.71e-183	4
ERN1	4.33e-184	0.46187	0.919	0.718	8.66e-181	4
TAF1D	4.49e-181	0.575631	0.979	0.91	8.98e-178	4
CDC6	4.05e-173	0.358903	0.776	0.572	8.09e-170	4
PSAT1	6.37e-169	0.372267	0.914	0.761	1.27e-165	4
FKBP14	9.26e-162	0.465502	0.927	0.76	1.85e-158	4
ALDH1L2	1.07e-159	0.274791	0.779	0.598	2.15e-156	4
GARS	8.37e-156	0.460563	0.979	0.885	1.67e-152	4
TSLP	1.41e-144	0.34549	0.792	0.629	2.83e-141	4
SNHG15	5.03e-136	0.49305	0.959	0.877	1.01e-132	4
PHGDH	2.42e-135	0.42148	0.94	0.838	4.84e-132	4
EIF5	1.13e-132	0.478635	1	0.994	2.25e-129	4
RIPK2	2e-132	0.464008	0.913	0.76	3.99e-129	4
FKBP11	2.32e-131	0.501614	0.906	0.752	4.65e-128	4
DNM3OS	3.48e-129	0.402061	0.93	0.852	6.96e-126	4
SLC12A7	4.84e-127	0.492501	0.899	0.742	9.68e-124	4
PNRC1	8.43e-127	0.412532	1	0.999	1.69e-123	4
CYLD	1.54e-125	0.479282	0.979	0.94	3.09e-122	4
TRIM25	9.43e-123	0.32598	0.903	0.793	1.89e-119	4
SLFN5	9.79e-123	0.435941	0.946	0.866	1.96e-119	4
LURAP1L	5.03e-122	0.380052	0.954	0.869	1.01e-118	4
GBP1	1.55e-121	0.488011	0.882	0.795	3.1e-118	4
TLCD1	2.41e-120	0.463939	0.843	0.723	4.82e-117	4
GOLGA4	7.95e-119	0.440201	0.987	0.979	1.59e-115	4
PPP1R15A	1.26e-118	0.468663	0.991	0.97	2.51e-115	4
C11orf53	1.37e-114	0.473507	0.9	0.856	2.73e-111	4
ACSL3	5.52e-114	0.504689	0.989	0.982	1.1e-110	4
MEI1	1.46e-113	0.340623	0.72	0.528	2.91e-110	4
ZFAND2A	3.23e-113	0.353194	0.959	0.899	6.45e-110	4
MTHFD2L	1.48e-111	0.449515	0.999	0.994	2.96e-108	4
TNFAIP2	2.21e-107	0.785626	0.96	0.954	4.42e-104	4
DERL3	2.62e-107	0.295699	0.668	0.526	5.24e-104	4
SLC25A37	4.22e-106	0.606492	0.99	0.966	8.45e-103	4
AC074387.1	5.35e-106	0.305857	0.903	0.825	1.07e-102	4
SNHG7	4.36e-104	0.382794	0.943	0.852	8.72e-101	4
FAM107B	7.79e-103	0.428808	1	0.999	1.56e-99	4
TSPYL2	1.05e-98	0.340785	0.93	0.848	2.1e-95	4
EHD1	3.81e-92	0.31544	0.903	0.799	7.62e-89	4
VEPH1	6.2e-92	0.253671	0.8	0.689	1.24e-88	4
NKX3-1	1.79e-91	0.497029	0.897	0.796	3.58e-88	4
CXCL3	1.59e-90	0.54864	0.77	0.594	3.17e-87	4
EIF1B	3.53e-90	0.388833	0.999	0.989	7.07e-87	4
FBXO32	2.67e-88	0.345601	0.882	0.758	5.34e-85	4
IL23A	6.91e-88	0.286113	0.621	0.5	1.38e-84	4
LIMCH1	2.73e-87	0.321925	0.86	0.799	5.45e-84	4
CAVIN3	3.87e-86	0.356603	0.93	0.799	7.74e-83	4
ZEB2	3.04e-84	0.400844	0.906	0.804	6.08e-81	4
INSIG2	1.57e-83	0.310155	0.877	0.792	3.14e-80	4
LMO4	5e-83	0.329829	0.934	0.855	9.99e-80	4
ICAM1	6.48e-81	0.564134	0.963	0.924	1.3e-77	4
BIRC3	1.32e-79	0.448876	0.836	0.644	2.65e-76	4
DDR2	6.1e-79	0.33795	0.929	0.879	1.22e-75	4
TNFAIP8	6.21e-79	0.442938	0.842	0.643	1.24e-75	4
N4BP2	2.33e-77	0.264161	0.735	0.627	4.66e-74	4
SLC2A6	2.45e-76	0.302526	0.854	0.8	4.9e-73	4
IL32	3.67e-76	0.403767	0.991	0.971	7.33e-73	4
GADD45G	2.22e-75	0.487232	0.776	0.583	4.45e-72	4
CTHRC1	7.92e-74	0.404895	0.787	0.693	1.58e-70	4
ATF3	5.3e-73	0.273665	0.689	0.462	1.06e-69	4
BNIP3L	1.88e-72	0.292769	1	0.992	3.77e-69	4
MIR22HG	7.21e-71	0.294052	0.95	0.936	1.44e-67	4
TNIP1	1.17e-68	0.371582	0.89	0.84	2.34e-65	4
NXN	1.37e-67	0.296368	0.795	0.701	2.75e-64	4
IRF1	2.82e-67	0.451087	0.823	0.701	5.64e-64	4
PTX3	2.1e-65	0.854282	0.879	0.753	4.21e-62	4
WTAP	1.4e-64	0.36322	0.999	0.997	2.81e-61	4
NFKBIZ	1.69e-64	0.388314	0.899	0.811	3.38e-61	4
TSC22D1	6.81e-64	0.481603	0.99	0.983	1.36e-60	4
ANKRD37	9.52e-63	0.283775	0.936	0.894	1.9e-59	4
GPR1	2.15e-62	0.272304	0.837	0.754	4.3e-59	4
NRP2	1.85e-61	0.418051	0.957	0.934	3.71e-58	4
FIBIN	4.59e-60	0.487958	0.946	0.916	9.17e-57	4
UPP1	2.39e-59	0.366248	0.867	0.801	4.78e-56	4
MGLL	5.59e-59	0.308875	0.953	0.919	1.12e-55	4
TMEM45A	1.51e-58	0.291107	0.909	0.842	3.02e-55	4
GDF15	5.74e-57	0.36636	0.796	0.695	1.15e-53	4
NINJ1	2e-56	0.557051	0.859	0.793	4e-53	4
NBN	2.58e-56	0.322062	0.906	0.851	5.16e-53	4
CDC42EP3	2.6e-56	0.373501	0.924	0.881	5.2e-53	4
ZEB1	1.77e-54	0.297657	0.903	0.823	3.54e-51	4
CPED1	2.56e-53	0.275085	0.907	0.833	5.11e-50	4
LIMS1	9.81e-53	0.305112	0.973	0.931	1.96e-49	4
GBP2	1.41e-51	0.30364	0.876	0.854	2.81e-48	4
BHLHE41	1.8e-47	0.263205	0.728	0.625	3.6e-44	4
NFKB1	2.16e-46	0.270538	0.91	0.863	4.32e-43	4
PHLDA2	1.04e-42	0.431364	0.946	0.909	2.08e-39	4
CXCL2	2.41e-41	0.457538	0.937	0.87	4.82e-38	4
BEX2	5.38e-40	0.260678	0.588	0.426	1.08e-36	4
TNFAIP6	6.95e-39	0.540341	0.914	0.918	1.39e-35	4
CXCL8	6.13e-38	0.555374	0.97	0.974	1.23e-34	4
BNIP3	8.66e-34	0.323785	0.976	0.97	1.73e-30	4
CCDC85B	1.7e-32	0.263755	0.993	0.993	3.39e-29	4
CALD1	3.78e-32	0.301776	0.987	0.991	7.56e-29	4
HMOX1	5.58e-32	0.43407	0.929	0.922	1.12e-28	4
TNFAIP3	2.06e-28	0.259819	0.735	0.64	4.13e-25	4
CCL2	1.13e-23	0.30376	0.951	0.935	2.26e-20	4
CXCL1	3.26e-20	0.389181	0.981	0.945	6.53e-17	4
CYTOR	4.75e-15	0.287683	0.989	0.98	9.5e-12	4
TNFRSF11B	3.03e-13	0.292612	0.979	0.97	6.06e-10	4
MMP12	0.000331068	0.503044	0.773	0.821	0.662136	4
