# Supplementary material for: Single-cell atlas of keratoconus corneas revealed aberrant transcriptional signatures and implicated mechanical stretch as a trigger for keratoconus pathogenesis
Source: Cell Discov. 2022 Jul 12;8:66. doi: 10.1038/s41421-022-00397-z (PMC9276680; doi:10.1038/s41421-022-00397-z)
Supplement: Supplementary file 4 — MATERIAL Supplementary Table S4. DEGs for different subtypes of CECs [file 41421_2022_397_MOESM4_ESM.xls]

## Sheet: sheet1
Supplementary Table S4. DEGs for different subtypes of CECs.
Gene	p_val	avg_logFC	pct.1	pct.2	p_val_adj	Cluster
ALDH3A1	0	1.6638	0.86	0.628	0	CBC
IGFBP6	0	1.53372	0.97	0.609	0	CBC
KCNMA1	0	1.27236	0.83	0.392	0	CBC
PLAU	0	1.27171	0.716	0.187	0	CBC
C11orf96	0	1.26616	0.696	0.225	0	CBC
COL17A1	0	1.25276	0.884	0.3	0	CBC
IGFBP7	0	1.18722	0.85	0.381	0	CBC
CXCL14	0	1.18072	0.611	0.228	0	CBC
DDIT4	0	1.07997	0.862	0.394	0	CBC
TMEM158	0	1.07992	0.765	0.185	0	CBC
GAPDH	0	1.05112	0.995	0.935	0	CBC
ITM2B	0	1.04447	0.991	0.925	0	CBC
CD44	0	0.993182	0.971	0.641	0	CBC
S100A2	0	0.987045	0.983	0.971	0	CBC
CAV1	0	0.984605	0.732	0.184	0	CBC
ITGB1	0	0.983008	0.869	0.424	0	CBC
PTMA	0	0.980089	0.946	0.578	0	CBC
ITGA6	0	0.972077	0.7	0.121	0	CBC
HCAR3	0	0.971605	0.723	0.223	0	CBC
SPARC	0	0.963641	0.802	0.194	0	CBC
CLU	0	0.951986	0.978	0.874	0	CBC
PFN1	0	0.941167	0.907	0.523	0	CBC
FABP5	0	0.933442	0.878	0.563	0	CBC
PLAUR	0	0.93309	0.955	0.623	0	CBC
CIB1	0	0.927558	0.853	0.371	0	CBC
CLIC1	0	0.923718	0.986	0.793	0	CBC
S100A10	0	0.916297	1	0.947	0	CBC
PTMS	0	0.909923	0.822	0.375	0	CBC
TGFBI	0	0.908767	0.869	0.601	0	CBC
LAMC2	0	0.905908	0.731	0.191	0	CBC
IGFBP2	0	0.902643	0.712	0.23	0	CBC
MT1X	0	0.897096	0.703	0.306	0	CBC
TKT	0	0.88043	0.934	0.684	0	CBC
LDHA	0	0.854832	0.999	0.978	0	CBC
AKR1C1	0	0.846991	0.727	0.347	0	CBC
FHL2	0	0.838033	0.682	0.202	0	CBC
ZFAND5	0	0.823588	0.982	0.799	0	CBC
ANKRD37	0	0.821445	0.928	0.73	0	CBC
MMP10	0	0.817376	0.408	0.141	0	CBC
ANXA5	0	0.813833	0.894	0.52	0	CBC
SLC39A14	0	0.805293	0.731	0.265	0	CBC
LGALS1	0	0.803409	0.459	0.149	0	CBC
EGLN3	0	0.794297	0.848	0.413	0	CBC
PFDN2	0	0.791184	0.976	0.745	0	CBC
CITED4	0	0.784197	0.776	0.417	0	CBC
LAMB3	0	0.778827	0.877	0.534	0	CBC
HSPD1	0	0.775859	0.658	0.328	0	CBC
ENO1	0	0.763052	0.97	0.747	0	CBC
PRNP	0	0.761193	0.889	0.569	0	CBC
PHLDA1	0	0.757879	0.757	0.381	0	CBC
CRYAB	0	0.753797	0.968	0.957	0	CBC
PMP22	0	0.746224	0.507	0.194	0	CBC
CAV2	0	0.745849	0.804	0.413	0	CBC
BASP1	0	0.742442	0.85	0.431	0	CBC
BHLHE40	0	0.73768	0.952	0.75	0	CBC
TIMP1	0	0.734086	0.733	0.34	0	CBC
PNRC1	0	0.725899	0.97	0.802	0	CBC
SLC2A1	0	0.713876	0.95	0.72	0	CBC
MAF	0	0.713619	0.772	0.396	0	CBC
FST	0	0.711689	0.522	0.177	0	CBC
NDRG1	0	0.706866	0.979	0.761	0	CBC
IRF6	0	0.703263	0.981	0.766	0	CBC
HSP90AB1	0	0.687401	0.865	0.638	0	CBC
PKM	0	0.686023	0.969	0.767	0	CBC
CRABP2	0	0.685526	0.696	0.222	0	CBC
MARCKSL1	0	0.681916	0.796	0.558	0	CBC
UBB	0	0.676875	0.882	0.635	0	CBC
GJA1	0	0.673466	0.723	0.234	0	CBC
CDH3	0	0.672303	0.762	0.219	0	CBC
SCARB2	0	0.665525	0.848	0.471	0	CBC
TAGLN2	0	0.663039	0.979	0.763	0	CBC
CRTAC1	0	0.66269	0.909	0.647	0	CBC
SDC4	0	0.661738	0.878	0.54	0	CBC
GSTO1	0	0.655606	0.89	0.529	0	CBC
YBX1	0	0.655165	0.915	0.698	0	CBC
PDLIM1	0	0.654361	0.752	0.31	0	CBC
THBS1	0	0.648214	0.636	0.32	0	CBC
HSPH1	0	0.643941	0.775	0.403	0	CBC
TUBB	0	0.643186	0.841	0.523	0	CBC
EMP3	0	0.643148	0.602	0.157	0	CBC
MRPS6	0	0.630424	0.777	0.413	0	CBC
KCNN4	0	0.629541	0.689	0.19	0	CBC
SLC7A8	0	0.629003	0.681	0.131	0	CBC
CYSTM1	0	0.622389	0.944	0.729	0	CBC
LAMA3	0	0.620946	0.644	0.126	0	CBC
SLC25A37	0	0.603832	0.64	0.185	0	CBC
RAN	0	0.593497	0.876	0.613	0	CBC
SEMA4B	0	0.593095	0.672	0.183	0	CBC
EIF4EBP1	0	0.591472	0.838	0.535	0	CBC
FAM107B	0	0.590291	0.668	0.256	0	CBC
CAPN2	0	0.589017	0.942	0.7	0	CBC
KRT14	0	0.58503	0.973	0.819	0	CBC
S100A6	0	0.571536	1	0.995	0	CBC
TMSB10	0	0.570212	0.999	0.99	0	CBC
LGALS7B	0	0.565571	0.573	0.226	0	CBC
SLC6A8	0	0.562858	0.625	0.245	0	CBC
HMGB1	0	0.562471	0.929	0.695	0	CBC
USP12	0	0.555131	0.744	0.334	0	CBC
LGALS7	0	0.552709	0.658	0.261	0	CBC
APP	0	0.546512	0.845	0.501	0	CBC
GJB6	0	0.544412	0.729	0.385	0	CBC
PSMA7	0	0.534197	0.884	0.636	0	CBC
IER3	0	0.533005	0.936	0.83	0	CBC
VEGFA	0	0.531146	0.872	0.554	0	CBC
SERPINB5	0	0.518271	0.95	0.73	0	CBC
WEE1	0	0.515248	0.691	0.269	0	CBC
OCIAD2	0	0.514339	0.882	0.565	0	CBC
P4HA1	0	0.512557	0.685	0.273	0	CBC
IFITM3	0	0.511913	0.475	0.099	0	CBC
SOD1	0	0.504386	0.753	0.516	0	CBC
GPX4	0	0.504366	0.969	0.837	0	CBC
HSPE1	3.60923e-270	0.698161	0.544	0.298	8.59465e-266	CBC
FOS	4.67803e-176	0.537365	0.541	0.358	1.11398e-171	CBC
KRT12	0	0.6973	0.965	0.902	0	CSbC
HES4	0	0.662692	0.757	0.354	0	CSbC
HS3ST6	0	0.636328	0.802	0.502	0	CSbC
MIR4435-2HG	0	0.551666	0.985	0.926	0	CSbC
MSMB	2.22883e-161	0.589705	0.339	0.17	5.30751e-157	CSbC
SERPINB2	9.79763e-128	0.522519	0.754	0.629	2.33311e-123	CSbC
HSPA5	1.97532e-27	0.652047	0.533	0.51	4.70383e-23	CSbC
HOPX	0	2.35699	0.927	0.49	0	CSfC
LYPD2	0	2.16848	0.657	0.154	0	CSfC
SLPI	0	2.13281	0.801	0.385	0	CSfC
SPRR3	0	2.09358	0.372	0.064	0	CSfC
SPRR1B	0	1.93838	0.914	0.461	0	CSfC
MAL	0	1.88027	0.92	0.644	0	CSfC
SPRR2A	0	1.83173	0.493	0.181	0	CSfC
FAM25A	0	1.80371	0.866	0.285	0	CSfC
GLTP	0	1.78936	0.907	0.755	0	CSfC
SPINK7	0	1.66326	0.385	0.082	0	CSfC
KRT23	0	1.59892	0.554	0.098	0	CSfC
KRT78	0	1.58521	0.791	0.198	0	CSfC
ECM1	0	1.52709	0.975	0.809	0	CSfC
PSCA	0	1.52197	0.586	0.2	0	CSfC
KRT13	0	1.48675	0.392	0.123	0	CSfC
CDSN	0	1.48137	0.388	0.111	0	CSfC
CSTA	0	1.43774	0.946	0.746	0	CSfC
CLIC3	0	1.43245	0.874	0.335	0	CSfC
PITX1	0	1.42829	0.797	0.191	0	CSfC
MUC21	0	1.41465	0.752	0.245	0	CSfC
SCEL	0	1.36826	0.961	0.575	0	CSfC
MUC22	0	1.32473	0.946	0.584	0	CSfC
MUC16	0	1.25415	0.761	0.231	0	CSfC
KRT3	0	1.18089	0.789	0.663	0	CSfC
KRT6A	0	1.13131	0.904	0.791	0	CSfC
SNCG	0	1.10492	0.794	0.438	0	CSfC
CD24	0	1.03686	0.996	0.946	0	CSfC
SPRR1A	0	0.984127	0.812	0.262	0	CSfC
FAM3D	0	0.952139	0.618	0.13	0	CSfC
TMEM40	0	0.946919	0.952	0.675	0	CSfC
TALDO1	0	0.917429	0.982	0.904	0	CSfC
ST3GAL4	0	0.89054	0.676	0.247	0	CSfC
ADIRF	0	0.88149	1	1	0	CSfC
ITGB8	0	0.880863	0.717	0.455	0	CSfC
KRT17	0	0.880198	0.961	0.889	0	CSfC
NDRG2	0	0.87482	0.815	0.443	0	CSfC
RNF39	0	0.86578	0.916	0.658	0	CSfC
ALDH1A3	0	0.864203	0.942	0.9	0	CSfC
PRSS27	0	0.862949	0.613	0.099	0	CSfC
ZFAND6	0	0.862192	0.971	0.841	0	CSfC
KRT80	0	0.854236	0.747	0.237	0	CSfC
PLBD1	0	0.854082	0.707	0.201	0	CSfC
PTPN13	0	0.851397	0.899	0.701	0	CSfC
GGCT	0	0.850764	0.925	0.84	0	CSfC
CEACAM6	0	0.849683	0.76	0.408	0	CSfC
HSPB8	0	0.846783	0.447	0.119	0	CSfC
GNE	0	0.844718	0.656	0.227	0	CSfC
ADGRF1	0	0.836522	0.907	0.61	0	CSfC
LGALS3	0	0.833214	1	0.997	0	CSfC
DUSP5	0	0.830696	0.911	0.857	0	CSfC
C6orf132	0	0.824853	0.98	0.886	0	CSfC
TMEM45B	0	0.813193	0.846	0.416	0	CSfC
EMP1	0	0.809249	0.996	0.991	0	CSfC
MACC1	0	0.802853	0.829	0.435	0	CSfC
CYSRT1	0	0.797195	0.542	0.135	0	CSfC
CSTB	0	0.796961	0.997	0.998	0	CSfC
LCN2	0	0.796941	0.32	0.059	0	CSfC
ACOX1	0	0.790526	0.749	0.335	0	CSfC
PPDPF	0	0.785461	0.994	0.982	0	CSfC
KLK7	0	0.785404	0.421	0.117	0	CSfC
CTSV	0	0.772167	0.99	0.971	0	CSfC
SPNS2	0	0.770131	0.583	0.108	0	CSfC
ZNF185	0	0.769424	0.779	0.36	0	CSfC
PRSS22	0	0.768419	0.429	0.108	0	CSfC
IER5	0	0.768407	0.83	0.659	0	CSfC
MALL	0	0.768357	0.932	0.754	0	CSfC
C12orf75	0	0.761269	0.906	0.881	0	CSfC
IL1RN	0	0.761172	0.985	0.922	0	CSfC
QSOX1	0	0.7548	0.746	0.47	0	CSfC
PPL	0	0.743249	0.96	0.801	0	CSfC
NCCRP1	0	0.742613	0.688	0.218	0	CSfC
SDCBP2	0	0.738521	0.97	0.802	0	CSfC
RANBP9	0	0.737126	0.848	0.552	0	CSfC
POF1B	0	0.714235	0.717	0.335	0	CSfC
CALM1	0	0.712724	0.967	0.893	0	CSfC
GABARAPL2	0	0.712047	0.974	0.916	0	CSfC
TMEM106B	0	0.705137	0.7	0.509	0	CSfC
LPIN1	0	0.695038	0.546	0.256	0	CSfC
UCA1	0	0.694055	0.433	0.131	0	CSfC
EVPL	0	0.693602	0.903	0.696	0	CSfC
PRDM1	0	0.689943	0.751	0.507	0	CSfC
VGLL1	0	0.680228	0.605	0.139	0	CSfC
FAM129B	0	0.678375	0.968	0.875	0	CSfC
NDUFB11	0	0.677897	0.926	0.862	0	CSfC
EPS8L1	0	0.674216	0.947	0.759	0	CSfC
CST6	0	0.66513	0.397	0.043	0	CSfC
CMAS	0	0.663155	0.766	0.574	0	CSfC
FDPS	0	0.660405	0.734	0.566	0	CSfC
CUL4B	0	0.652891	0.752	0.405	0	CSfC
TTC9	0	0.651538	0.778	0.437	0	CSfC
ANXA11	0	0.650492	0.986	0.933	0	CSfC
VSIR	0	0.648626	0.769	0.516	0	CSfC
SLK	0	0.645228	0.934	0.806	0	CSfC
HM13	0	0.643064	0.859	0.74	0	CSfC
PKP3	0	0.640484	0.819	0.565	0	CSfC
GDPD3	0	0.636048	0.647	0.262	0	CSfC
POLR2J3	0	0.634926	0.728	0.495	0	CSfC
TIMP2	0	0.634315	0.872	0.627	0	CSfC
LMO7	0	0.631628	0.972	0.923	0	CSfC
PPP1CB	0	0.629214	0.996	0.986	0	CSfC
GGT6	0	0.627662	0.629	0.177	0	CSfC
MYEOV	0	0.62697	0.613	0.225	0	CSfC
H1F0	0	0.626134	0.627	0.321	0	CSfC
RHOD	0	0.625168	0.98	0.965	0	CSfC
RNF223	0	0.620774	0.596	0.268	0	CSfC
PRSS3	0	0.618067	0.665	0.33	0	CSfC
ELF3-AS1	0	0.611359	0.656	0.291	0	CSfC
CITED2	0	0.609588	0.762	0.479	0	CSfC
MYO6	0	0.607868	0.958	0.875	0	CSfC
MPZL3	0	0.599741	0.938	0.846	0	CSfC
OSBPL1A	0	0.598671	0.869	0.633	0	CSfC
WASL	0	0.597328	0.898	0.787	0	CSfC
GPAT3	0	0.596236	0.49	0.189	0	CSfC
STN1	0	0.59017	0.647	0.351	0	CSfC
GJB4	0	0.589433	0.84	0.687	0	CSfC
RBMS1	0	0.589142	0.724	0.521	0	CSfC
RIOK3	0	0.587627	0.958	0.953	0	CSfC
MUC15	0	0.587184	0.663	0.348	0	CSfC
KAT2B	0	0.586459	0.684	0.329	0	CSfC
PHACTR2	0	0.585375	0.643	0.336	0	CSfC
IL36RN	0	0.583006	0.59	0.263	0	CSfC
TPRG1	0	0.580088	0.468	0.119	0	CSfC
EPHA2	0	0.579975	0.845	0.64	0	CSfC
ITSN2	0	0.576902	0.849	0.634	0	CSfC
FOSL2	0	0.563071	0.868	0.753	0	CSfC
C12orf29	0	0.561965	0.751	0.447	0	CSfC
MYH14	0	0.560987	0.838	0.68	0	CSfC
GNA15	0	0.555208	0.831	0.566	0	CSfC
PERP	0	0.554172	1	1	0	CSfC
KIF1C	0	0.549916	0.753	0.457	0	CSfC
TACC1	0	0.549027	0.834	0.601	0	CSfC
REEP3	0	0.544395	0.867	0.721	0	CSfC
SASH1	0	0.541821	0.748	0.468	0	CSfC
A2ML1	0	0.540252	0.29	0.029	0	CSfC
SLC44A2	0	0.537531	0.831	0.578	0	CSfC
SH3D19	0	0.537075	0.816	0.591	0	CSfC
TMEM79	0	0.536439	0.702	0.421	0	CSfC
ANKRD13A	0	0.5317	0.625	0.34	0	CSfC
CXXC5	0	0.527213	0.623	0.25	0	CSfC
GOLM1	0	0.519953	0.594	0.329	0	CSfC
SPINT1	0	0.519535	0.98	0.928	0	CSfC
CAPN1	0	0.516785	0.861	0.722	0	CSfC
SMIM5	0	0.511699	0.671	0.424	0	CSfC
ASPG	0	0.510583	0.329	0.033	0	CSfC
BICDL2	0	0.507003	0.7	0.367	0	CSfC
LITAF	0	0.504735	0.756	0.604	0	CSfC
TMEM54	0	0.504324	0.939	0.889	0	CSfC
CRIPT	0	0.501714	0.832	0.659	0	CSfC
KLK5	6.37957e-304	0.966072	0.645	0.463	1.51917e-299	CSfC
TRIM16	1.40691e-302	0.528542	0.757	0.562	3.35028e-298	CSfC
2022-03-07	4.71742e-300	0.509941	0.773	0.617	1.12336e-295	CSfC
KLK11	1.97341e-299	0.567949	0.694	0.46	4.69928e-295	CSfC
PRSS8	1.65772e-287	0.569028	0.861	0.722	3.94754e-283	CSfC
HRASLS2	7.11542e-280	0.586444	0.653	0.446	1.6944e-275	CSfC
PTER	1.60801e-274	0.52404	0.534	0.31	3.82916e-270	CSfC
CTSD	7.03511e-270	0.535942	0.767	0.657	1.67527e-265	CSfC
SULT2B1	4.92376e-260	0.503649	0.965	0.933	1.1725e-255	CSfC
UPK1B	4.1406e-257	0.543302	0.891	0.873	9.86001e-253	CSfC
AL161431.1	6.43342e-240	0.577737	0.726	0.547	1.53199e-235	CSfC
YOD1	1.21517e-238	0.621438	0.805	0.695	2.89368e-234	CSfC
SERPINB2	1.03864e-225	0.532265	0.841	0.621	2.47331e-221	CSfC
PAX6	1.79682e-225	0.582552	0.797	0.753	4.27876e-221	CSfC
CRCT1	6.65622e-223	2.08542	0.347	0.153	1.58505e-218	CSfC
RASGEF1B	3.3229e-217	0.626293	0.676	0.502	7.91283e-213	CSfC
KRT24	4.89198e-206	0.994901	0.456	0.244	1.16493e-201	CSfC
FLNC	1.24356e-203	0.602174	0.269	0.095	2.96129e-199	CSfC
MRPL33	1.2463e-203	0.57482	0.859	0.859	2.9678e-199	CSfC
DHRS9	6.89891e-201	0.802557	0.394	0.195	1.64284e-196	CSfC
CNFN	2.66864e-198	2.25946	0.39	0.212	6.35484e-194	CSfC
HLA-G	2.04464e-196	0.696698	0.609	0.438	4.86891e-192	CSfC
IFI27	2.98862e-196	0.881733	0.605	0.423	7.11681e-192	CSfC
AGR2	7.46378e-160	0.599214	0.511	0.357	1.77735e-155	CSfC
ARL4D	9.43916e-158	0.576109	0.683	0.579	2.24775e-153	CSfC
SPRR2D	9.68254e-156	1.09538	0.281	0.125	2.3057e-151	CSfC
MSMB	3.33919e-123	0.605837	0.352	0.188	7.95162e-119	CSfC
CKB	1.44769e-117	0.78689	0.548	0.432	3.44739e-113	CSfC
PCBP1	9.60622e-113	0.518402	0.981	0.979	2.28753e-108	CSfC
KRT19	4.33662e-111	1.17966	0.405	0.272	1.03268e-106	CSfC
IL1RL1	1.41431e-109	0.857779	0.327	0.184	3.36789e-105	CSfC
OVOL1	1.64241e-106	0.577825	0.75	0.687	3.91108e-102	CSfC
COX7A1	1.8187e-101	0.52009	0.681	0.652	4.33087e-97	CSfC
SBSN	1.36225e-92	1.07025	0.288	0.163	3.24394e-88	CSfC
DMKN	4.07468e-72	0.507733	0.328	0.22	9.70304e-68	CSfC
CALML5	5.7249e-65	1.02341	0.289	0.187	1.36327e-60	CSfC
