# Supplementary material for: Single-cell atlas of keratoconus corneas revealed aberrant transcriptional signatures and implicated mechanical stretch as a trigger for keratoconus pathogenesis
Source: Cell Discov. 2022 Jul 12;8:66. doi: 10.1038/s41421-022-00397-z (PMC9276680; doi:10.1038/s41421-022-00397-z)
Supplement: Supplementary file 6 — Supplementary Table S6. Ligand-receptor pairs identified across cell types of Ctrl samples [file 41421_2022_397_MOESM6_ESM.xls]

## Sheet: sheet1
Supplementary Table S6. Ligand-receptor pairs identified across cell types of Ctrl samples.
Interacting_pair	Gene_a	Gene_b	Receptor_a	Receptor_b	Relationship_a	Relationship_b
FGF1_FGFR2	FGF1	FGFR2	FALSE	TRUE	CEC	CEC
FGF1_FGFR3	FGF1	FGFR3	FALSE	TRUE	CEC	CEC
TGFB1_TGFBR3	TGFB1	TGFBR3	FALSE	TRUE	CEC	CEC
EGF_NRG1	EGF	NRG1	FALSE	TRUE	CEC	CEC
GRN_SORT1	GRN	SORT1	FALSE	TRUE	CEC	CEC
TNFSF10_RIPK1	TNFSF10	RIPK1	FALSE	TRUE	CEC	CEC
BMP7_PTPRK	BMP7	PTPRK	FALSE	TRUE	CEC	CEC
JAG1_NOTCH3	JAG1	NOTCH3	FALSE	TRUE	CEC	CEC
EFNA1_EPHA1	EFNA1	EPHA1	FALSE	TRUE	CEC	CEC
EFNA1_EPHA2	EFNA1	EPHA2	FALSE	TRUE	CEC	CEC
IL1B_ADRB2	IL1B	ADRB2	FALSE	TRUE	CEC	CEC
TNFSF9_IL13RA2	TNFSF9	IL13RA2	FALSE	TRUE	CEC	CEC
TGFB1_TGFbeta receptor2	TGFB1	TGFBR2	FALSE	TRUE	CEC	CEC
FGF1_FGFR1	FGF1	FGFR1	FALSE	TRUE	CEC	CSC
FGF1_TGFBR3	FGF1	TGFBR3	FALSE	TRUE	CEC	CSC
TGFB1_TGFBR3	TGFB1	TGFBR3	FALSE	TRUE	CEC	CSC
TGFB2_TGFBR3	TGFB2	TGFBR3	FALSE	TRUE	CEC	CSC
TNFSF10_RIPK1	TNFSF10	RIPK1	FALSE	TRUE	CEC	CSC
PDGFB_LRP1	PDGFB	LRP1	FALSE	TRUE	CEC	CSC
MDK_LRP1	MDK	LRP1	FALSE	TRUE	CEC	CSC
BMP7_PTPRK	BMP7	PTPRK	FALSE	TRUE	CEC	CSC
PDGFB_PDGFRB	PDGFB	PDGFRB	FALSE	TRUE	CEC	CSC
PDGFB_PDGFRA	PDGFB	PDGFRA	FALSE	TRUE	CEC	CSC
PDGFA_PDGFRA	PDGFA	PDGFRA	FALSE	TRUE	CEC	CSC
PDGFB_ADGRV1	PDGFB	ADGRV1	FALSE	TRUE	CEC	CSC
WNT4_FZD8	WNT4	FZD8	FALSE	TRUE	CEC	CSC
WNT4_FZD1	WNT4	FZD1	FALSE	TRUE	CEC	CSC
WNT3_FZD1	WNT3	FZD1	FALSE	TRUE	CEC	CSC
WNT7B_FZD1	WNT7B	FZD1	FALSE	TRUE	CEC	CSC
JAG1_NOTCH2	JAG1	NOTCH2	FALSE	TRUE	CEC	CSC
VEGFA_KDR	VEGFA	KDR	FALSE	TRUE	CEC	CSC
TNFSF10_TNFRSF10D	TNFSF10	TNFRSF10D	FALSE	TRUE	CEC	CSC
MIF_TNFRSF10D	MIF	TNFRSF10D	FALSE	TRUE	CEC	CSC
EREG_EGFR	EREG	EGFR	FALSE	TRUE	CEC	CSC
SEMA4A_PLXND1	SEMA4A	PLXND1	FALSE	TRUE	CEC	CSC
VEGFA_FLT1	VEGFA	FLT1	FALSE	TRUE	CEC	CSC
PDGFB_PDGFR complex	PDGFB	PDGFR	FALSE	TRUE	CEC	CSC
TGFB1_TGFbeta receptor1	TGFB1	TGFBR1	FALSE	TRUE	CEC	CSC
TGFB2_TGFbeta receptor1	TGFB2	TGFBR1	FALSE	TRUE	CEC	CSC
TGFB1_TGFbeta receptor2	TGFB1	TGFBR2	FALSE	TRUE	CEC	CSC
TGFB2_TGFbeta receptor2	TGFB2	TGFBR2	FALSE	TRUE	CEC	CSC
TNFSF10_RIPK1	TNFSF10	RIPK1	FALSE	TRUE	CEC	ImC
BMP7_SLAMF1	BMP7	SLAMF1	FALSE	TRUE	CEC	ImC
JAG1_NOTCH2	JAG1	NOTCH2	FALSE	TRUE	CEC	ImC
MIF_TNFRSF14	MIF	TNFRSF14	FALSE	TRUE	CEC	ImC
VEGFA_FLT1	VEGFA	FLT1	FALSE	TRUE	CEC	ImC
ANXA1_FPR1	ANXA1	FPR1	FALSE	TRUE	CEC	ImC
CD99_PILRA	CD99	PILRA	FALSE	TRUE	CEC	ImC
TGFB1_TGFbeta receptor1	TGFB1	TGFBR1	FALSE	TRUE	CEC	ImC
TGFB1_TGFbeta receptor2	TGFB1	TGFBR2	FALSE	TRUE	CEC	ImC
FGF2_CD44	FGF2	CD44	FALSE	TRUE	CSC	CEC
HGF_CD44	HGF	CD44	FALSE	TRUE	CSC	CEC
FGF2_FGFR2	FGF2	FGFR2	FALSE	TRUE	CSC	CEC
FGF10_FGFR2	FGF10	FGFR2	FALSE	TRUE	CSC	CEC
TIMP1_FGFR2	TIMP1	FGFR2	FALSE	TRUE	CSC	CEC
FGF2_FGFR3	FGF2	FGFR3	FALSE	TRUE	CSC	CEC
FGF2_FGFRL1	FGF2	FGFRL1	FALSE	TRUE	CSC	CEC
NTF3_NTRK2	NTF3	NTRK2	FALSE	TRUE	CSC	CEC
GRN_SORT1	GRN	SORT1	FALSE	TRUE	CSC	CEC
COPA_SORT1	COPA	SORT1	FALSE	TRUE	CSC	CEC
DLL1_NOTCH1	DLL1	NOTCH1	FALSE	TRUE	CSC	CEC
WNT5A_PTPRK	WNT5A	PTPRK	FALSE	TRUE	CSC	CEC
MDK_SORL1	MDK	SORL1	FALSE	TRUE	CSC	CEC
WNT5A_ROR2	WNT5A	ROR2	FALSE	TRUE	CSC	CEC
DLL1_NOTCH3	DLL1	NOTCH3	FALSE	TRUE	CSC	CEC
JAG1_NOTCH3	JAG1	NOTCH3	FALSE	TRUE	CSC	CEC
EFNA1_EPHA2	EFNA1	EPHA2	FALSE	TRUE	CSC	CEC
OXT_OXTR	OXT	OXTR	FALSE	TRUE	CSC	CEC
TNFSF12_TNFRSF25	TNFSF12	TNFRSF25	FALSE	TRUE	CSC	CEC
TNFSF9_IL13RA2	TNFSF9	IL13RA2	FALSE	TRUE	CSC	CEC
NAMPT_IL13RA2	NAMPT	IL13RA2	FALSE	TRUE	CSC	CEC
IL6_HRH1	IL6	HRH1	FALSE	TRUE	CSC	CEC
GDF11_TGFR_AVR2A	GDF11	TGFR_AVR2A	FALSE	TRUE	CSC	CEC
GDF11_TGFR_AVR2B	GDF11	TGFR_AVR2B	FALSE	TRUE	CSC	CEC
FGF2_CD44	FGF2	CD44	FALSE	TRUE	CSC	CSC
FGF2_FGFR1	FGF2	FGFR1	FALSE	TRUE	CSC	CSC
FGF10_FGFR1	FGF10	FGFR1	FALSE	TRUE	CSC	CSC
FGF2_FGFRL1	FGF2	FGFRL1	FALSE	TRUE	CSC	CSC
TGFB2_TGFBR3	TGFB2	TGFBR3	FALSE	TRUE	CSC	CSC
CSF1_SLC7A1	CSF1	SLC7A1	FALSE	TRUE	CSC	CSC
NTF3_NTRK2	NTF3	NTRK2	FALSE	TRUE	CSC	CSC
FAM3C_CLEC2D	FAM3C	CLEC2D	FALSE	TRUE	CSC	CSC
PTN_PTPRS	PTN	PTPRS	FALSE	TRUE	CSC	CSC
CXCL2_DPP4	CXCL2	DPP4	FALSE	TRUE	CSC	CSC
MDK_LRP1	MDK	LRP1	FALSE	TRUE	CSC	CSC
WNT5A_PTPRK	WNT5A	PTPRK	FALSE	TRUE	CSC	CSC
PDGFA_PDGFRA	PDGFA	PDGFRA	FALSE	TRUE	CSC	CSC
WNT5A_FZD1	WNT5A	FZD1	FALSE	TRUE	CSC	CSC
WNT5A_ANTXR1	WNT5A	ANTXR1	FALSE	TRUE	CSC	CSC
GDF11_ANTXR1	GDF11	ANTXR1	FALSE	TRUE	CSC	CSC
WNT5A_ROR2	WNT5A	ROR2	FALSE	TRUE	CSC	CSC
WNT5A_FZD3	WNT5A	FZD3	FALSE	TRUE	CSC	CSC
DLL1_NOTCH2	DLL1	NOTCH2	FALSE	TRUE	CSC	CSC
JAG1_NOTCH2	JAG1	NOTCH2	FALSE	TRUE	CSC	CSC
VEGFA_KDR	VEGFA	KDR	FALSE	TRUE	CSC	CSC
MIF_TNFRSF14	MIF	TNFRSF14	FALSE	TRUE	CSC	CSC
MIF_TNFRSF10D	MIF	TNFRSF10D	FALSE	TRUE	CSC	CSC
SEMA3E_PLXND1	SEMA3E	PLXND1	FALSE	TRUE	CSC	CSC
CSF1_SIRPA	CSF1	SIRPA	FALSE	TRUE	CSC	CSC
TNFSF12_TNFRSF12A	TNFSF12	TNFRSF12A	FALSE	TRUE	CSC	CSC
VEGFA_FLT1	VEGFA	FLT1	FALSE	TRUE	CSC	CSC
PROS1_AXL	PROS1	AXL	FALSE	TRUE	CSC	CSC
TGFB2_TGFbeta receptor1	TGFB2	TGFBR1	FALSE	TRUE	CSC	CSC
TGFB2_TGFbeta receptor2	TGFB2	TGFBR2	FALSE	TRUE	CSC	CSC
FGF2_CD44	FGF2	CD44	FALSE	TRUE	CSC	ImC
HGF_CD44	HGF	CD44	FALSE	TRUE	CSC	ImC
FAM3C_CLEC2D	FAM3C	CLEC2D	FALSE	TRUE	CSC	ImC
DLL1_NOTCH2	DLL1	NOTCH2	FALSE	TRUE	CSC	ImC
MIF_TNFRSF14	MIF	TNFRSF14	FALSE	TRUE	CSC	ImC
CSF1_SIRPA	CSF1	SIRPA	FALSE	TRUE	CSC	ImC
VEGFA_FLT1	VEGFA	FLT1	FALSE	TRUE	CSC	ImC
CD99_PILRA	CD99	PILRA	FALSE	TRUE	CSC	ImC
TSLP_TSLPR	TSLP	TSLPR	FALSE	TRUE	CSC	ImC
SPP1_CD44	SPP1	CD44	FALSE	TRUE	ImC	CEC
TIMP1_FGFR2	TIMP1	FGFR2	FALSE	TRUE	ImC	CEC
CCL4L2_VSIR	CCL4L2	VSIR	FALSE	TRUE	ImC	CEC
TNF_VSIR	TNF	VSIR	FALSE	TRUE	ImC	CEC
CCL4_SLC7A1	CCL4	SLC7A1	FALSE	TRUE	ImC	CEC
CCL3_IDE	CCL3	IDE	FALSE	TRUE	ImC	CEC
GRN_SORT1	GRN	SORT1	FALSE	TRUE	ImC	CEC
TNF_DAG1	TNF	DAG1	FALSE	TRUE	ImC	CEC
TNF_NOTCH1	TNF	NOTCH1	FALSE	TRUE	ImC	CEC
DLL1_NOTCH1	DLL1	NOTCH1	FALSE	TRUE	ImC	CEC
TNF_TNFRSF1A	TNF	TNFRSF1A	FALSE	TRUE	ImC	CEC
TNF_FAS	TNF	FAS	FALSE	TRUE	ImC	CEC
TNF_RIPK1	TNF	RIPK1	FALSE	TRUE	ImC	CEC
TNF_CELSR2	TNF	CELSR2	FALSE	TRUE	ImC	CEC
DLL1_NOTCH2	DLL1	NOTCH2	FALSE	TRUE	ImC	CEC
DLL1_NOTCH3	DLL1	NOTCH3	FALSE	TRUE	ImC	CEC
TNFSF14_LTBR	TNFSF14	LTBR	FALSE	TRUE	ImC	CEC
EREG_EGFR	EREG	EGFR	FALSE	TRUE	ImC	CEC
TNFSF15_TNFRSF25	TNFSF15	TNFRSF25	FALSE	TRUE	ImC	CEC
IL1B_ADRB2	IL1B	ADRB2	FALSE	TRUE	ImC	CEC
TNFSF9_IL13RA2	TNFSF9	IL13RA2	FALSE	TRUE	ImC	CEC
NAMPT_IL13RA2	NAMPT	IL13RA2	FALSE	TRUE	ImC	CEC
IL6_HRH1	IL6	HRH1	FALSE	TRUE	ImC	CEC
SPP1_CD44	SPP1	CD44	FALSE	TRUE	ImC	CSC
FGF2_FGFR1	FGF2	FGFR1	FALSE	TRUE	ImC	CSC
CCL4L2_VSIR	CCL4L2	VSIR	FALSE	TRUE	ImC	CSC
TNF_VSIR	TNF	VSIR	FALSE	TRUE	ImC	CSC
CCL4_SLC7A1	CCL4	SLC7A1	FALSE	TRUE	ImC	CSC
CCL3_IDE	CCL3	IDE	FALSE	TRUE	ImC	CSC
TNF_DAG1	TNF	DAG1	FALSE	TRUE	ImC	CSC
TNF_TNFRSF1A	TNF	TNFRSF1A	FALSE	TRUE	ImC	CSC
TNF_FAS	TNF	FAS	FALSE	TRUE	ImC	CSC
TNF_TNFRSF1B	TNF	TNFRSF1B	FALSE	TRUE	ImC	CSC
TNF_RIPK1	TNF	RIPK1	FALSE	TRUE	ImC	CSC
TNF_PTPRS	TNF	PTPRS	FALSE	TRUE	ImC	CSC
CCL5_ACKR4	CCL5	ACKR4	FALSE	TRUE	ImC	CSC
CCL3L1_DPP4	CCL3L1	DPP4	FALSE	TRUE	ImC	CSC
CCL22_DPP4	CCL22	DPP4	FALSE	TRUE	ImC	CSC
CXCL2_DPP4	CXCL2	DPP4	FALSE	TRUE	ImC	CSC
PDGFA_PDGFRA	PDGFA	PDGFRA	FALSE	TRUE	ImC	CSC
DLL1_NOTCH2	DLL1	NOTCH2	FALSE	TRUE	ImC	CSC
VEGFA_KDR	VEGFA	KDR	FALSE	TRUE	ImC	CSC
TNFSF14_LTBR	TNFSF14	LTBR	FALSE	TRUE	ImC	CSC
TNFSF14_TNFRSF14	TNFSF14	TNFRSF14	FALSE	TRUE	ImC	CSC
EREG_EGFR	EREG	EGFR	FALSE	TRUE	ImC	CSC
SEMA4A_PLXND1	SEMA4A	PLXND1	FALSE	TRUE	ImC	CSC
VEGFA_FLT1	VEGFA	FLT1	FALSE	TRUE	ImC	CSC
IL6_HRH1	IL6	HRH1	FALSE	TRUE	ImC	CSC
FGF2_CD44	FGF2	CD44	FALSE	TRUE	ImC	ImC
SPP1_CD44	SPP1	CD44	FALSE	TRUE	ImC	ImC
SPP1_PTGER4	SPP1	PTGER4	FALSE	TRUE	ImC	ImC
CCL4L2_VSIR	CCL4L2	VSIR	FALSE	TRUE	ImC	ImC
CCL4_CCR5	CCL4	CCR5	FALSE	TRUE	ImC	ImC
CCL3_CCR5	CCL3	CCR5	FALSE	TRUE	ImC	ImC
CCL5_CCR5	CCL5	CCR5	FALSE	TRUE	ImC	ImC
CCL3_IDE	CCL3	IDE	FALSE	TRUE	ImC	ImC
TNF_NOTCH1	TNF	NOTCH1	FALSE	TRUE	ImC	ImC
DLL1_NOTCH1	DLL1	NOTCH1	FALSE	TRUE	ImC	ImC
TNF_FAS	TNF	FAS	FALSE	TRUE	ImC	ImC
TNF_TNFRSF1B	TNF	TNFRSF1B	FALSE	TRUE	ImC	ImC
TNF_RIPK1	TNF	RIPK1	FALSE	TRUE	ImC	ImC
CCL3_CCR1	CCL3	CCR1	FALSE	TRUE	ImC	ImC
CCL5_CCR1	CCL5	CCR1	FALSE	TRUE	ImC	ImC
CCL3L1_CCR1	CCL3L1	CCR1	FALSE	TRUE	ImC	ImC
DLL1_NOTCH2	DLL1	NOTCH2	FALSE	TRUE	ImC	ImC
TNFSF14_LTBR	TNFSF14	LTBR	FALSE	TRUE	ImC	ImC
TNFSF14_TNFRSF14	TNFSF14	TNFRSF14	FALSE	TRUE	ImC	ImC
VEGFA_FLT1	VEGFA	FLT1	FALSE	TRUE	ImC	ImC
C3_C3AR1	C3	C3AR1	FALSE	TRUE	ImC	ImC
IL1B_ADRB2	IL1B	ADRB2	FALSE	TRUE	ImC	ImC
EGF_EGFR	EGF	EGFR	FALSE	TRUE	CEC	CEC
TGFA_EGFR	TGFA	EGFR	FALSE	TRUE	CEC	CEC
TGFB1_EGFR	TGFB1	EGFR	FALSE	TRUE	CEC	CEC
AREG_EGFR	AREG	EGFR	FALSE	TRUE	CEC	CEC
WNT4_NOTCH1	WNT4	NOTCH1	FALSE	TRUE	CEC	CEC
WNT4_FZD6	WNT4	FZD6	FALSE	TRUE	CEC	CEC
JAG1_NOTCH1	JAG1	NOTCH1	FALSE	TRUE	CEC	CEC
JAG1_CD46	JAG1	CD46	FALSE	TRUE	CEC	CEC
NOV_NOTCH1	NOV	NOTCH1	FALSE	TRUE	CEC	CEC
TNFSF10_TNFRSF10A	TNFSF10	TNFRSF10A	FALSE	TRUE	CEC	CEC
TNFSF10_TNFRSF10B	TNFSF10	TNFRSF10B	FALSE	TRUE	CEC	CEC
EFNB1_EPHB3	EFNB1	EPHB3	FALSE	TRUE	CEC	CEC
EFNA4_EPHA1	EFNA4	EPHA1	FALSE	TRUE	CEC	CEC
EFNA4_EPHA2	EFNA4	EPHA2	FALSE	TRUE	CEC	CEC
BMP7_ACVR1_BMPR2	BMP7	ACVR1_BMPR2	FALSE	TRUE	CEC	CEC
BMP7_ACVR_1A2A receptor	BMP7	ACVR_1A2A receptor	FALSE	TRUE	CEC	CEC
BMP7_ACVR_1A2B receptor	BMP7	ACVR_1A2B receptor	FALSE	TRUE	CEC	CEC
BMP7_BMPR1A_BMPR2	BMP7	BMPR1A_BMPR2	FALSE	TRUE	CEC	CEC
BMP7_BMPR1B_BMPR2	BMP7	BMPR1B_BMPR2	FALSE	TRUE	CEC	CEC
BMP7_BMR1A_ACR2A	BMP7	BMR1A_ACR2A	FALSE	TRUE	CEC	CEC
BMP7_BMR1A_AVR2B	BMP7	BMR1A_AVR2B	FALSE	TRUE	CEC	CEC
BMP7_BMR1B_AVR2A	BMP7	BMR1B_AVR2A	FALSE	TRUE	CEC	CEC
BMP7_BMR1B_AVR2B	BMP7	BMR1B_AVR2B	FALSE	TRUE	CEC	CEC
INHBA_ACVR_1A2A receptor	INHBA	ACVR_1A2A receptor	FALSE	TRUE	CEC	CEC
INHBA_ACVR_1A2B receptor	INHBA	ACVR_1A2B receptor	FALSE	TRUE	CEC	CEC
INHBA_ACVR_1B2A receptor	INHBA	ACVR_1B2A receptor	FALSE	TRUE	CEC	CEC
INHBA_ACVR_1B2B receptor	INHBA	ACVR_1B2B receptor	FALSE	TRUE	CEC	CEC
BMP4_BMPR1B_BMPR2	BMP4	BMPR1B_BMPR2	FALSE	TRUE	CEC	CEC
BMP4_BMR1A_ACR2A	BMP4	BMR1A_ACR2A	FALSE	TRUE	CEC	CEC
BMP4_BMR1A_AVR2B	BMP4	BMR1A_AVR2B	FALSE	TRUE	CEC	CEC
BMP4_BMR1B_AVR2A	BMP4	BMR1B_AVR2A	FALSE	TRUE	CEC	CEC
BMP4_BMR1B_AVR2B	BMP4	BMR1B_AVR2B	FALSE	TRUE	CEC	CEC
IL1A_IL1 receptor	IL1A	IL1R1	FALSE	TRUE	CEC	CEC
IL1A_IL1 receptor inhibitor	IL1A	IL1R1 inhibitor	FALSE	TRUE	CEC	CEC
IL1B_IL1 receptor	IL1B	IL1R1	FALSE	TRUE	CEC	CEC
IL1B_IL1 receptor inhibitor	IL1B	IL1R1 inhibitor	FALSE	TRUE	CEC	CEC
IL1RN_IL1 receptor	IL1RN	IL1R1	FALSE	TRUE	CEC	CEC
IL1RN_IL1 receptor inhibitor	IL1RN	IL1R1 inhibitor	FALSE	TRUE	CEC	CEC
a6b4 complex_NRG1	a6b4 complex	NRG1	FALSE	TRUE	CEC	CEC
NECTIN3_NECTIN1	NECTIN3	NECTIN1	FALSE	TRUE	CSC	CEC
NECTIN3_NECTIN2	NECTIN3	NECTIN2	FALSE	TRUE	CSC	CEC
FAM3C_HLA-C	FAM3C	HLA-C	FALSE	TRUE	CSC	CEC
FAM3C_LAMP1	FAM3C	LAMP1	FALSE	TRUE	CSC	CEC
FAM3C_CXADR	FAM3C	CXADR	FALSE	TRUE	CSC	CEC
MIF_EGFR	MIF	EGFR	FALSE	TRUE	CSC	CEC
MIF_CD74	MIF	CD74	FALSE	TRUE	CSC	CEC
COPA_EGFR	COPA	EGFR	FALSE	TRUE	CSC	CEC
COPA_CD74	COPA	CD74	FALSE	TRUE	CSC	CEC
EPGN_EGFR	EPGN	EGFR	FALSE	TRUE	CSC	CEC
APP_CD74	APP	CD74	FALSE	TRUE	CSC	CEC
VEGFB_ADRB2	VEGFB	ADRB2	FALSE	TRUE	CSC	CEC
PTN_PLXNB2	PTN	PLXNB2	FALSE	TRUE	CSC	CEC
EFNA5_EPHA1	EFNA5	EPHA1	FALSE	TRUE	CSC	CEC
EFNA5_EPHA2	EFNA5	EPHA2	FALSE	TRUE	CSC	CEC
EFNA4_EPHA1	EFNA4	EPHA1	FALSE	TRUE	CSC	CEC
EFNA4_EPHA2	EFNA4	EPHA2	FALSE	TRUE	CSC	CEC
WNT5A_FZD6	WNT5A	FZD6	FALSE	TRUE	CSC	CEC
HGF_MET	HGF	MET	FALSE	TRUE	CSC	CEC
a4b1 complex_PLAUR	a4b1 complex	PLAUR	FALSE	TRUE	CSC	CEC
BMP2_BMPR1A_BMPR2	BMP2	BMPR1A_BMPR2	FALSE	TRUE	CSC	CEC
BMP2_BMPR1B_BMPR2	BMP2	BMPR1B_BMPR2	FALSE	TRUE	CSC	CEC
BMP2_BMR1A_ACR2A	BMP2	BMR1A_ACR2A	FALSE	TRUE	CSC	CEC
BMP2_BMR1A_AVR2B	BMP2	BMR1A_AVR2B	FALSE	TRUE	CSC	CEC
BMP2_BMR1B_AVR2A	BMP2	BMR1B_AVR2A	FALSE	TRUE	CSC	CEC
BMP2_BMR1B_AVR2B	BMP2	BMR1B_AVR2B	FALSE	TRUE	CSC	CEC
BMP4_BMPR1B_BMPR2	BMP4	BMPR1B_BMPR2	FALSE	TRUE	CSC	CEC
BMP4_BMR1A_ACR2A	BMP4	BMR1A_ACR2A	FALSE	TRUE	CSC	CEC
BMP4_BMR1A_AVR2B	BMP4	BMR1A_AVR2B	FALSE	TRUE	CSC	CEC
BMP4_BMR1B_AVR2A	BMP4	BMR1B_AVR2A	FALSE	TRUE	CSC	CEC
BMP4_BMR1B_AVR2B	BMP4	BMR1B_AVR2B	FALSE	TRUE	CSC	CEC
GDF11_ACVR_1B2A receptor	GDF11	ACVR_1B2A receptor	FALSE	TRUE	CSC	CEC
GDF11_ACVR_1B2B receptor	GDF11	ACVR_1B2B receptor	FALSE	TRUE	CSC	CEC
SEMA3A_PlexinA1_complex3	SEMA3A	PLXNA1	FALSE	TRUE	CSC	CEC
IL6_IL6 receptor	IL6	IL6R	FALSE	TRUE	CSC	CEC
CCL4L2_PGRMC2	CCL4L2	PGRMC2	FALSE	TRUE	ImC	CEC
AREG_EGFR	AREG	EGFR	FALSE	TRUE	ImC	CEC
GRN_EGFR	GRN	EGFR	FALSE	TRUE	ImC	CEC
VEGFB_ADRB2	VEGFB	ADRB2	FALSE	TRUE	ImC	CEC
IL24_NOTCH2	IL24	NOTCH2	FALSE	TRUE	ImC	CEC
IL16_GRIN2A	IL16	GRIN2A	FALSE	TRUE	ImC	CEC
CKLF_LRP6	CKLF	LRP6	FALSE	TRUE	ImC	CEC
BMP6_ACVR1_BMPR2	BMP6	ACVR1_BMPR2	FALSE	TRUE	ImC	CEC
BMP6_ACVR_1A2A receptor	BMP6	ACVR_1A2A receptor	FALSE	TRUE	ImC	CEC
BMP6_ACVR_1A2B receptor	BMP6	ACVR_1A2B receptor	FALSE	TRUE	ImC	CEC
BMP6_BMPR1A_BMPR2	BMP6	BMPR1A_BMPR2	FALSE	TRUE	ImC	CEC
BMP6_BMPR1B_BMPR2	BMP6	BMPR1B_BMPR2	FALSE	TRUE	ImC	CEC
BMP6_BMR1A_ACR2A	BMP6	BMR1A_ACR2A	FALSE	TRUE	ImC	CEC
BMP6_BMR1A_AVR2B	BMP6	BMR1A_AVR2B	FALSE	TRUE	ImC	CEC
BMP6_BMR1B_AVR2A	BMP6	BMR1B_AVR2A	FALSE	TRUE	ImC	CEC
BMP6_BMR1B_AVR2B	BMP6	BMR1B_AVR2B	FALSE	TRUE	ImC	CEC
INHBA_ACVR_1A2A receptor	INHBA	ACVR_1A2A receptor	FALSE	TRUE	ImC	CEC
INHBA_ACVR_1A2B receptor	INHBA	ACVR_1A2B receptor	FALSE	TRUE	ImC	CEC
INHBA_ACVR_1B2A receptor	INHBA	ACVR_1B2A receptor	FALSE	TRUE	ImC	CEC
INHBA_ACVR_1B2B receptor	INHBA	ACVR_1B2B receptor	FALSE	TRUE	ImC	CEC
IL1A_IL1 receptor	IL1A	IL1R1	FALSE	TRUE	ImC	CEC
IL1A_IL1 receptor inhibitor	IL1A	IL1R1 inhibitor	FALSE	TRUE	ImC	CEC
IL1B_IL1 receptor	IL1B	IL1R1	FALSE	TRUE	ImC	CEC
IL1B_IL1 receptor inhibitor	IL1B	IL1R1 inhibitor	FALSE	TRUE	ImC	CEC
IL1RN_IL1 receptor	IL1RN	IL1R1	FALSE	TRUE	ImC	CEC
IL1RN_IL1 receptor inhibitor	IL1RN	IL1R1 inhibitor	FALSE	TRUE	ImC	CEC
IL24_IL20 receptor Type I	IL24	IL20RA	FALSE	TRUE	ImC	CEC
IL24_IL20 receptor Type II	IL24	IL20RAI	FALSE	TRUE	ImC	CEC
IL6_IL6 receptor	IL6	IL6R	FALSE	TRUE	ImC	CEC
OSM_OSMR	OSM	OSMR	FALSE	TRUE	ImC	CEC
TNFSF9_HLA-DPA1	TNFSF9	HLA-DPA1	FALSE	TRUE	CEC	CSC
GAL_HLA-DPA1	GAL	HLA-DPA1	FALSE	TRUE	CEC	CSC
EGF_EGFR	EGF	EGFR	FALSE	TRUE	CEC	CSC
TGFA_EGFR	TGFA	EGFR	FALSE	TRUE	CEC	CSC
TGFB1_EGFR	TGFB1	EGFR	FALSE	TRUE	CEC	CSC
AREG_EGFR	AREG	EGFR	FALSE	TRUE	CEC	CSC
AREG_ICAM1	AREG	ICAM1	FALSE	TRUE	CEC	CSC
GRN_EGFR	GRN	EGFR	FALSE	TRUE	CEC	CSC
GRN_TNFRSF1A	GRN	TNFRSF1A	FALSE	TRUE	CEC	CSC
GRN_TNFRSF1B	GRN	TNFRSF1B	FALSE	TRUE	CEC	CSC
VEGFA_NRP1	VEGFA	NRP1	FALSE	TRUE	CEC	CSC
VEGFA_NRP2	VEGFA	NRP2	FALSE	TRUE	CEC	CSC
PGF_NRP1	PGF	NRP1	FALSE	TRUE	CEC	CSC
PGF_NRP2	PGF	NRP2	FALSE	TRUE	CEC	CSC
PGF_FLT1	PGF	FLT1	FALSE	TRUE	CEC	CSC
SEMA3F_NRP2	SEMA3F	NRP2	FALSE	TRUE	CEC	CSC
SEMA3C_NRP2	SEMA3C	NRP2	FALSE	TRUE	CEC	CSC
JAG1_CD46	JAG1	CD46	FALSE	TRUE	CEC	CSC
TNFSF10_TNFRSF10B	TNFSF10	TNFRSF10B	FALSE	TRUE	CEC	CSC
WNT3_FZD7	WNT3	FZD7	FALSE	TRUE	CEC	CSC
CKLF_LRP6	CKLF	LRP6	FALSE	TRUE	CEC	CSC
KITLG_EPOR	KITLG	EPOR	FALSE	TRUE	CEC	CSC
PDGFC_PDGFRA	PDGFC	PDGFRA	FALSE	TRUE	CEC	CSC
GAS6_AXL	GAS6	AXL	FALSE	TRUE	CEC	CSC
BMP7_ACVR1_BMPR2	BMP7	ACVR1_BMPR2	FALSE	TRUE	CEC	CSC
BMP7_ACVR_1A2A receptor	BMP7	ACVR_1A2A receptor	FALSE	TRUE	CEC	CSC
BMP7_BMPR1A_BMPR2	BMP7	BMPR1A_BMPR2	FALSE	TRUE	CEC	CSC
BMP7_BMR1A_ACR2A	BMP7	BMR1A_ACR2A	FALSE	TRUE	CEC	CSC
BMP4_BMPR1A_BMPR2	BMP4	BMPR1A_BMPR2	FALSE	TRUE	CEC	CSC
VEGFA_FLT1 complex	VEGFA	FLT1	FALSE	TRUE	CEC	CSC
PGF_FLT1 complex	PGF	FLT1	FALSE	TRUE	CEC	CSC
IL1A_IL1 receptor	IL1A	IL1R1	FALSE	TRUE	CEC	CSC
IL1A_IL1 receptor inhibitor	IL1A	IL1R1 inhibitor	FALSE	TRUE	CEC	CSC
IL1RN_IL1 receptor	IL1RN	IL1R1	FALSE	TRUE	CEC	CSC
IL1RN_IL1 receptor inhibitor	IL1RN	IL1R1 inhibitor	FALSE	TRUE	CEC	CSC
TNFSF9_HLA-DPA1	TNFSF9	HLA-DPA1	FALSE	TRUE	CSC	CSC
FAM3C_HLA-C	FAM3C	HLA-C	FALSE	TRUE	CSC	CSC
FAM3C_LAMP1	FAM3C	LAMP1	FALSE	TRUE	CSC	CSC
MIF_EGFR	MIF	EGFR	FALSE	TRUE	CSC	CSC
GRN_EGFR	GRN	EGFR	FALSE	TRUE	CSC	CSC
GRN_TNFRSF1A	GRN	TNFRSF1A	FALSE	TRUE	CSC	CSC
GRN_TNFRSF1B	GRN	TNFRSF1B	FALSE	TRUE	CSC	CSC
COPA_EGFR	COPA	EGFR	FALSE	TRUE	CSC	CSC
EPGN_EGFR	EPGN	EGFR	FALSE	TRUE	CSC	CSC
VEGFA_NRP2	VEGFA	NRP2	FALSE	TRUE	CSC	CSC
VEGFB_NRP1	VEGFB	NRP1	FALSE	TRUE	CSC	CSC
VEGFB_FLT1	VEGFB	FLT1	FALSE	TRUE	CSC	CSC
SEMA3A_NRP1	SEMA3A	NRP1	FALSE	TRUE	CSC	CSC
SEMA3C_NRP2	SEMA3C	NRP2	FALSE	TRUE	CSC	CSC
GDNF_NCAM1	GDNF	NCAM1	FALSE	TRUE	CSC	CSC
CKLF_LRP6	CKLF	LRP6	FALSE	TRUE	CSC	CSC
HGF_MET	HGF	MET	FALSE	TRUE	CSC	CSC
PDGFD_PDGFRB	PDGFD	PDGFRB	FALSE	TRUE	CSC	CSC
PDGFC_PDGFRA	PDGFC	PDGFRA	FALSE	TRUE	CSC	CSC
VEGFC_KDR	VEGFC	KDR	FALSE	TRUE	CSC	CSC
GAS6_AXL	GAS6	AXL	FALSE	TRUE	CSC	CSC
BMP2_BMPR1A_BMPR2	BMP2	BMPR1A_BMPR2	FALSE	TRUE	CSC	CSC
BMP2_BMR1A_ACR2A	BMP2	BMR1A_ACR2A	FALSE	TRUE	CSC	CSC
BMP4_BMPR1A_BMPR2	BMP4	BMPR1A_BMPR2	FALSE	TRUE	CSC	CSC
VEGFA_FLT1 complex	VEGFA	FLT1	FALSE	TRUE	CSC	CSC
VEGFB_FLT1 complex	VEGFB	FLT1	FALSE	TRUE	CSC	CSC
SEMA3A_PlexinA1_complex3	SEMA3A	PLXNA1	FALSE	TRUE	CSC	CSC
LIF_LIFR	LIF	LIFR	FALSE	TRUE	CSC	CSC
PDGFD_PDGFR complex	PDGFD	PDGFR	FALSE	TRUE	CSC	CSC
TNFSF9_HLA-DPA1	TNFSF9	HLA-DPA1	FALSE	TRUE	ImC	CSC
CCL4L2_PGRMC2	CCL4L2	PGRMC2	FALSE	TRUE	ImC	CSC
AREG_EGFR	AREG	EGFR	FALSE	TRUE	ImC	CSC
AREG_ICAM1	AREG	ICAM1	FALSE	TRUE	ImC	CSC
GRN_EGFR	GRN	EGFR	FALSE	TRUE	ImC	CSC
GRN_TNFRSF1A	GRN	TNFRSF1A	FALSE	TRUE	ImC	CSC
GRN_TNFRSF1B	GRN	TNFRSF1B	FALSE	TRUE	ImC	CSC
VEGFA_NRP1	VEGFA	NRP1	FALSE	TRUE	ImC	CSC
VEGFA_NRP2	VEGFA	NRP2	FALSE	TRUE	ImC	CSC
VEGFB_NRP1	VEGFB	NRP1	FALSE	TRUE	ImC	CSC
VEGFB_FLT1	VEGFB	FLT1	FALSE	TRUE	ImC	CSC
IL24_NOTCH2	IL24	NOTCH2	FALSE	TRUE	ImC	CSC
CKLF_LRP6	CKLF	LRP6	FALSE	TRUE	ImC	CSC
GAS6_AXL	GAS6	AXL	FALSE	TRUE	ImC	CSC
aXb2 complex_ICAM1	aXb2 complex	ICAM1	FALSE	TRUE	ImC	CSC
BMP6_ACVR1_BMPR2	BMP6	ACVR1_BMPR2	FALSE	TRUE	ImC	CSC
BMP6_ACVR_1A2A receptor	BMP6	ACVR_1A2A receptor	FALSE	TRUE	ImC	CSC
BMP6_BMPR1A_BMPR2	BMP6	BMPR1A_BMPR2	FALSE	TRUE	ImC	CSC
BMP6_BMR1A_ACR2A	BMP6	BMR1A_ACR2A	FALSE	TRUE	ImC	CSC
INHBA_ACVR_1A2A receptor	INHBA	ACVR_1A2A receptor	FALSE	TRUE	ImC	CSC
INHBA_ACVR_1B2A receptor	INHBA	ACVR_1B2A receptor	FALSE	TRUE	ImC	CSC
VEGFA_FLT1 complex	VEGFA	FLT1	FALSE	TRUE	ImC	CSC
VEGFB_FLT1 complex	VEGFB	FLT1	FALSE	TRUE	ImC	CSC
IL1A_IL1 receptor	IL1A	IL1R1	FALSE	TRUE	ImC	CSC
IL1A_IL1 receptor inhibitor	IL1A	IL1R1 inhibitor	FALSE	TRUE	ImC	CSC
IL1B_IL1 receptor	IL1B	IL1R1	FALSE	TRUE	ImC	CSC
IL1B_IL1 receptor inhibitor	IL1B	IL1R1 inhibitor	FALSE	TRUE	ImC	CSC
IL1RN_IL1 receptor	IL1RN	IL1R1	FALSE	TRUE	ImC	CSC
IL1RN_IL1 receptor inhibitor	IL1RN	IL1R1 inhibitor	FALSE	TRUE	ImC	CSC
IL6_IL6 receptor	IL6	IL6R	FALSE	TRUE	ImC	CSC
OSM_LIFR	OSM	LIFR	FALSE	TRUE	ImC	CSC
OSM_OSMR	OSM	OSMR	FALSE	TRUE	ImC	CSC
TNFSF9_HLA-DPA1	TNFSF9	HLA-DPA1	FALSE	TRUE	CEC	ImC
GAL_HLA-DPA1	GAL	HLA-DPA1	FALSE	TRUE	CEC	ImC
MIF_CD74	MIF	CD74	FALSE	TRUE	CEC	ImC
AREG_ICAM1	AREG	ICAM1	FALSE	TRUE	CEC	ImC
GRN_TNFRSF1B	GRN	TNFRSF1B	FALSE	TRUE	CEC	ImC
COPA_CD74	COPA	CD74	FALSE	TRUE	CEC	ImC
APP_CD74	APP	CD74	FALSE	TRUE	CEC	ImC
VEGFA_NRP1	VEGFA	NRP1	FALSE	TRUE	CEC	ImC
VEGFA_NRP2	VEGFA	NRP2	FALSE	TRUE	CEC	ImC
PGF_NRP1	PGF	NRP1	FALSE	TRUE	CEC	ImC
PGF_NRP2	PGF	NRP2	FALSE	TRUE	CEC	ImC
PGF_FLT1	PGF	FLT1	FALSE	TRUE	CEC	ImC
VEGFB_NRP1	VEGFB	NRP1	FALSE	TRUE	CEC	ImC
VEGFB_FLT1	VEGFB	FLT1	FALSE	TRUE	CEC	ImC
SEMA3F_NRP2	SEMA3F	NRP2	FALSE	TRUE	CEC	ImC
SEMA3C_NRP2	SEMA3C	NRP2	FALSE	TRUE	CEC	ImC
WNT4_NOTCH1	WNT4	NOTCH1	FALSE	TRUE	CEC	ImC
JAG1_NOTCH1	JAG1	NOTCH1	FALSE	TRUE	CEC	ImC
NOV_NOTCH1	NOV	NOTCH1	FALSE	TRUE	CEC	ImC
SEMA7A_PLXNC1	SEMA7A	PLXNC1	FALSE	TRUE	CEC	ImC
RPS19_C5AR1	RPS19	C5AR1	FALSE	TRUE	CEC	ImC
VEGFA_FLT1 complex	VEGFA	FLT1	FALSE	TRUE	CEC	ImC
PGF_FLT1 complex	PGF	FLT1	FALSE	TRUE	CEC	ImC
VEGFB_FLT1 complex	VEGFB	FLT1	FALSE	TRUE	CEC	ImC
TNFSF9_HLA-DPA1	TNFSF9	HLA-DPA1	FALSE	TRUE	CSC	ImC
FAM3C_HLA-C	FAM3C	HLA-C	FALSE	TRUE	CSC	ImC
FAM3C_LAMP1	FAM3C	LAMP1	FALSE	TRUE	CSC	ImC
MIF_CD74	MIF	CD74	FALSE	TRUE	CSC	ImC
GRN_TNFRSF1B	GRN	TNFRSF1B	FALSE	TRUE	CSC	ImC
COPA_CD74	COPA	CD74	FALSE	TRUE	CSC	ImC
APP_CD74	APP	CD74	FALSE	TRUE	CSC	ImC
VEGFA_NRP1	VEGFA	NRP1	FALSE	TRUE	CSC	ImC
VEGFA_NRP2	VEGFA	NRP2	FALSE	TRUE	CSC	ImC
VEGFB_NRP1	VEGFB	NRP1	FALSE	TRUE	CSC	ImC
VEGFB_FLT1	VEGFB	FLT1	FALSE	TRUE	CSC	ImC
VEGFB_ADRB2	VEGFB	ADRB2	FALSE	TRUE	CSC	ImC
SEMA3A_NRP1	SEMA3A	NRP1	FALSE	TRUE	CSC	ImC
SEMA3C_NRP2	SEMA3C	NRP2	FALSE	TRUE	CSC	ImC
CCL26_CCR1	CCL26	CCR1	FALSE	TRUE	CSC	ImC
HGF_MET	HGF	MET	FALSE	TRUE	CSC	ImC
RPS19_C5AR1	RPS19	C5AR1	FALSE	TRUE	CSC	ImC
a4b1 complex_PLAUR	a4b1 complex	PLAUR	FALSE	TRUE	CSC	ImC
VEGFA_FLT1 complex	VEGFA	FLT1	FALSE	TRUE	CSC	ImC
VEGFB_FLT1 complex	VEGFB	FLT1	FALSE	TRUE	CSC	ImC
TNFSF9_HLA-DPA1	TNFSF9	HLA-DPA1	FALSE	TRUE	ImC	ImC
CCL4L2_PGRMC2	CCL4L2	PGRMC2	FALSE	TRUE	ImC	ImC
MIF_CD74	MIF	CD74	FALSE	TRUE	ImC	ImC
AREG_ICAM1	AREG	ICAM1	FALSE	TRUE	ImC	ImC
GRN_TNFRSF1B	GRN	TNFRSF1B	FALSE	TRUE	ImC	ImC
COPA_CD74	COPA	CD74	FALSE	TRUE	ImC	ImC
APP_CD74	APP	CD74	FALSE	TRUE	ImC	ImC
VEGFA_NRP1	VEGFA	NRP1	FALSE	TRUE	ImC	ImC
VEGFA_NRP2	VEGFA	NRP2	FALSE	TRUE	ImC	ImC
VEGFB_NRP1	VEGFB	NRP1	FALSE	TRUE	ImC	ImC
VEGFB_FLT1	VEGFB	FLT1	FALSE	TRUE	ImC	ImC
SEMA3C_NRP2	SEMA3C	NRP2	FALSE	TRUE	ImC	ImC
IL24_NOTCH2	IL24	NOTCH2	FALSE	TRUE	ImC	ImC
RPS19_C5AR1	RPS19	C5AR1	FALSE	TRUE	ImC	ImC
aXb2 complex_ICAM1	aXb2 complex	ICAM1	FALSE	TRUE	ImC	ImC
BMP6_ACVR1_BMPR2	BMP6	ACVR1_BMPR2	FALSE	TRUE	ImC	ImC
VEGFA_FLT1 complex	VEGFA	FLT1	FALSE	TRUE	ImC	ImC
VEGFB_FLT1 complex	VEGFB	FLT1	FALSE	TRUE	ImC	ImC
CSF2_GMCSFR	CSF2	GMCSFR	FALSE	TRUE	ImC	ImC
IL10_IL10 receptor	IL10	IL10 receptor	FALSE	TRUE	ImC	ImC
IL6_IL6 receptor	IL6	IL6R	FALSE	TRUE	ImC	ImC
NECTIN1_NECTIN4	NECTIN1	NECTIN4	TRUE	TRUE	CEC	CEC
CD44_FGFR2	CD44	FGFR2	TRUE	TRUE	CEC	CEC
FGFR2_FGFR3	FGFR2	FGFR3	TRUE	TRUE	CEC	CEC
EGFR_NRG1	EGFR	NRG1	TRUE	TRUE	CEC	CEC
ERBB3_NRG1	ERBB3	NRG1	TRUE	TRUE	CEC	CEC
EGFR_HBEGF	EGFR	HBEGF	TRUE	TRUE	CEC	CEC
CD44_HBEGF	CD44	HBEGF	TRUE	TRUE	CEC	CEC
FGFR2_NECTIN1	FGFR2	NECTIN1	TRUE	TRUE	CEC	CEC
FGFR3_NECTIN1	FGFR3	NECTIN1	TRUE	TRUE	CEC	CEC
FGFR2_XPR1	FGFR2	XPR1	TRUE	TRUE	CEC	CEC
PLXNB2_SEMA4D	PLXNB2	SEMA4D	TRUE	TRUE	CEC	CEC
NRG1_LSR	NRG1	LSR	TRUE	TRUE	CEC	CEC
NRG1_LGR4	NRG1	LGR4	TRUE	TRUE	CEC	CEC
EFNB2_EPHB3	EFNB2	EPHB3	TRUE	TRUE	CEC	CEC
BMPR1B_BMPR2_BMPR1A	BMPR1B_BMPR2	BMPR1A	TRUE	TRUE	CEC	CEC
FGFR2_CD83	FGFR2	CD83	TRUE	TRUE	CEC	CSC
FGFR2_XPR1	FGFR2	XPR1	TRUE	TRUE	CEC	CSC
NRG1_NETO2	NRG1	NETO2	TRUE	TRUE	CEC	CSC
CD55_ADGRE5	CD55	ADGRE5	TRUE	TRUE	CEC	CSC
BMPR1B_BMPR2_BMPR1A	BMPR1B_BMPR2	BMPR1A	TRUE	TRUE	CEC	CSC
EGFR_HBEGF	EGFR	HBEGF	TRUE	TRUE	CEC	ImC
CD44_HBEGF	CD44	HBEGF	TRUE	TRUE	CEC	ImC
FGFR2_CD83	FGFR2	CD83	TRUE	TRUE	CEC	ImC
NRG1_NETO2	NRG1	NETO2	TRUE	TRUE	CEC	ImC
CD55_ADGRE5	CD55	ADGRE5	TRUE	TRUE	CEC	ImC
FGFR1_FGFR2	FGFR1	FGFR2	TRUE	TRUE	CSC	CEC
EGFR_NRG1	EGFR	NRG1	TRUE	TRUE	CSC	CEC
HLA-DPB1_NRG1	HLA-DPB1	NRG1	TRUE	TRUE	CSC	CEC
ADGRL1_NRG1	ADGRL1	NRG1	TRUE	TRUE	CSC	CEC
EGFR_HBEGF	EGFR	HBEGF	TRUE	TRUE	CSC	CEC
CD44_HBEGF	CD44	HBEGF	TRUE	TRUE	CSC	CEC
SIRPA_CD47	SIRPA	CD47	TRUE	TRUE	CSC	CSC
FGFR1_NCAM1	FGFR1	NCAM1	TRUE	TRUE	CSC	CSC
EGFR_HBEGF	EGFR	HBEGF	TRUE	TRUE	CSC	ImC
CD44_HBEGF	CD44	HBEGF	TRUE	TRUE	CSC	ImC
CD226_NECTIN2	CD226	NECTIN2	TRUE	TRUE	ImC	CEC
CD44_FGFR2	CD44	FGFR2	TRUE	TRUE	ImC	CEC
HLA-DPB1_NRG1	HLA-DPB1	NRG1	TRUE	TRUE	ImC	CEC
CD44_HBEGF	CD44	HBEGF	TRUE	TRUE	ImC	CEC
SIRPA_CD47	SIRPA	CD47	TRUE	TRUE	ImC	CEC
SIRPA_CD47	SIRPA	CD47	TRUE	TRUE	ImC	CSC
CD44_HBEGF	CD44	HBEGF	TRUE	TRUE	ImC	ImC
SIRPA_CD47	SIRPA	CD47	TRUE	TRUE	ImC	ImC
CRLF2_TSLPR	CRLF2	TSLPR	TRUE	TRUE	ImC	ImC
