# Supplementary material for: Single-cell atlas of keratoconus corneas revealed aberrant transcriptional signatures and implicated mechanical stretch as a trigger for keratoconus pathogenesis
Source: Cell Discov. 2022 Jul 12;8:66. doi: 10.1038/s41421-022-00397-z (PMC9276680; doi:10.1038/s41421-022-00397-z)
Supplement: Supplementary file 7 — Supplementary Table S7. Information of primer sequences for RT-PCR [file 41421_2022_397_MOESM7_ESM.xlsx]

## Sheet: Sheet1
Supplementary Table S7. Information of primer sequences for RT-PCR.
Genes		Sequences
YAP1	Forward	5'-GCAGGATGGTGGGACTCAAA-3'
	Reverse	5'-CTGCTCATGCTTAGTCCACTGTCT-3'
MMP1	Forward	5'-AATTTGCCGACAGAGATGAAGTC-3'
	Reverse	5'-TCAGAAAGAGCAGCATCGATATG-3'
MMP3	Forward	5'-TGATGGACCTGGAAATGTTTTG-3'
	Reverse	5'-AGGGAGTGGCCAATTTCATG-3'
CTSD	Forward	5'-GGGTGGCACAGACTCCAAGTAT-3'
	Reverse	5'-AGTGCCTGTGTCCACAATGG-3'
CTSK	Forward	5'-CCATATGTGGGACAGGAAGAGAGT-3'
	Reverse	5'-TGCATCAATGGCCACAGAGA-3'
GAPDH	Forward	5'-GGGAAACTGTGGCGTGAT-3'
	Reverse	5'-GAGTGGGTGTCGCTGTTGA-3'
